# Supplementary material for: Candidate genes underlying hypomelanistic morphs in squamate reptiles
Source: Genetics. 2025 Nov 3;232(1):iyaf236. doi: 10.1093/genetics/iyaf236 (PMC12774848; doi:10.1093/genetics/iyaf236)
Supplement: iyaf236_Supplementary_Data [file iyaf236_supplementary_data.zip]

Archive with 3 entries (3 files):
- Supplementary_File_1_GENETICS-2025-308529.pdf
- Supplementary_File_2_GENETICS-2025-308529.xlsx
- Supplementary_File_3_GENETICS-2025-308529.txt
