# Supplementary material for: Candidate genes underlying hypomelanistic morphs in squamate reptiles
Source: Genetics. 2025 Nov 3;232(1):iyaf236. doi: 10.1093/genetics/iyaf236 (PMC12774848; doi:10.1093/genetics/iyaf236)
Supplement: iyaf236_Supplementary_Data [file iyaf236_supplementary_data.zip › Supplementary_File_2_GENETICS-2025-308529.xlsx]

## Sheet: Table of contents
Table of contents
Supplementary table 1. Primers used in this study for genotyping
Supplementary Table 2. Genomic DNA libraries used for mapping of the causative variants for the Hypomelanistic corn snake and Hypome 1-2-3 leopard geckos
Supplementary Table 3. List of the 16 genes in the Hypomelanistic corn snake interval
Supplementary Table 4. RNA libraries used for differential expression analysis of the Hypomelanistic corn snake and Hypome 1-2-3 leopard geckos
Supplementary Table 5. Differentially expressed genes identified in the Hypomelanistic corn snake. Highlighed in green are the DE genes in the genomic interval and in yellow the coloration-assosiated DE genes
Supplementary Table 6. 505 genes associated to gene ontology (GO) terms including the words ‘tyrosinase’, ‘melanin’, ‘melanosome’, ‘melanocyte’ and ‘pigmentation’ in human (Homo sapiens), mouse (Mus musculus), zebrafish (Danio rerio), frog (Xenopus tropicalis), chicken (Gallus gallus) and anole lizard (Anolis carolinensis) using AmiGO 2
Supplementary table 7. Sequencing libraries produced for the leopard gecko genome assembly
Supplementary Table 8. List of the 51 genes in the Hypome 1 leopard gecko interval. Highlighted in yellow the nine genes of the short interval.
Supplementary Table 9. Differentially expressed genes identified in the Hypome 1 leopard gecko (Homozygous vs WT comparison)
Supplementary Table 10. Differentially expressed genes identified in the Hypome 1 leopard gecko (Homozygous vs Heterozygous comparison)
Supplementary Table 11. List of the 43 genes in the Hypome 2 leopard gecko interval
Supplementary Table 12. Differentially expressed genes identified in the Hypome 2 leopard gecko
Supplementary Table 13. List of the 46 genes in the Hypome 3 leopard gecko interval
Supplementary Table 14. Differentially expressed genes identified in the Hypome 3 leopard gecko

## Sheet: SuppTable1
Supplementary table 14. Primers used in this study for genotyping
Species - morph	Forward primer	Sequence	Reverse primer	Sequence
Corn snake hypomelanistic	2_1624-10803-F	TACCCGGTCATCTGTGCAAA	2_1624-11770-R	GGGGCCAACTGTTTTCTCAA
Corn snake hypomelanistic	11_2458-67764-F	CGTTGGCAGAGAAACTCAGC	11_2458-67975-R	CAGATCTACCCCTGCCATGG
Leopard gecko hypome 1	H1_C3-169037188-F	AGGCAGGGGAACAAGAAAAGA	H1_C3-169037963-R	AGAAAGCCATAGGATTGGGGG
Leopard gecko hypome 1	H1_C3-173033953-F	GATCTGGCTGCTTTCAATCGG	H1_C3-173034471-R	CGACTCTCAAAAGCTCATGCC
Leopard gecko hypome 3	EMH3C3-48003724-F	ACAGCACTGGAAAGGCAAAAG	EMH3C3-48004360-R	TGGTTTCAGGTTTTGGGGAGT
Leopard gecko hypome 3	EMH3C3-60101104-F	TATTGAAGAGCATGGCAGGCA	EMH3C3-60101715-R	TGTACAGCATGAGGGAAGGAC

## Sheet: SuppTable2
Supplementary Table 1. Genomic DNA libraries used for mapping of the causative variants for the Hypomelanistic corn snake and Hypome 1-2-3 leopard geckos
Library ID	Library description	Genotype	Library type	Total reads	Filtered reads	Coverage
EG17	Hypomelanistic corn snake Heterozygous male	mh/+	150 bp Illumina PE	200,735,899	185,405,661	32.7x
EG236	Hypomelanistic corn snake Homozygous female	mh/mh	150 bp Illumina PE	176,797,750	164,484,434	29x
Hypo_Het	Hypomelanistic corn snake Heterozygous pooled offspring (17)	mh/+	150 bp Illumina PE	171,192,674	158,850,497	28x
Hypo_Homo	Hypomelanistic corn snake Homozygous pooled offspring (20)	mh/mh	150 bp Illumina PE	181,131,516	169,572,643	29.9x
Tremp_parent_Hom	Hypome1 leopard gecko Homozygous male	mh1/mh1	150 bp Illumina PE	178,106,825	166,752,979	22.7x
Tremp_parent_Het	Hypome1 leopard gecko Heterozygous females (4)	mh1/+	150 bp Illumina PE	186,257,269	172,977,941	23.6x
Tremp_offspring_Pool-Hom	Hypome1 leopard gecko Homozygous pooled offspring (16)	mh1/mh1	150 bp Illumina PE	214,819,744	200,361,093	27.3x
Tremp_offspring_Pool-Het	Hypome1 leopard gecko Heterozygous pooled offspring (18)	mh1/+	150 bp Illumina PE	201,933,495	185,118,048	25.2x
Tremp_offspring_Hom	Hypome1 leopard gecko Homozygous offspring (1)	mh1/mh1	150 bp Illumina PE	273,214,443	262,407,662	35.8x
Rain_parent_Hom	Hypome2 leopard gecko Homozygous females (3)	mh2/mh2	150 bp Illumina PE	225,375,559	220,307,125	30x
Rain_parent_Het	Hypome2 leopard gecko Heterozygous male	mh2/+	150 bp Illumina PE	235,879,864	230,521,967	31.4x
Rain_offspring_Pool-Hom	Hypome2 leopard gecko Homozygous pooled offspring (11)	mh2/mh2	150 bp Illumina PE	258,437,566	245,233,766	33.4x
Rain_offspring_Pool-Het	Hypome2 leopard gecko Heterozygous pooled offspring (10)	mh2/+	150 bp Illumina PE	244,215,471	227,373,816	31x
Bell_parent_Hom	Hypome3 leopard gecko Homozygous females (4)	mh3/mh3	150 bp Illumina PE	233,048,930	228,942,692	31.2x
Bell_parent_Het	Hypome3 leopard gecko Heterozygous male	mh3/+	150 bp Illumina PE	148,136,237	144,792,253	19.7x
Bell_offspring_Pool-Hom	Hypome3 leopard gecko Homozygous pooled offspring (19)	mh3/mh3	150 bp Illumina PE	192,105,806	188,624,042	25.7x
Bell_offspring_Pool-Het	Hypome3 leopard gecko Heterozygous pooled offspring (20)	mh3/+	150 bp Illumina PE	163,138,313	160,336,270	21.9x
Bell_offspring_Hom	Hypome3 leopard gecko Homozygous offspring (1)	mh3/mh3	150 bp Illumina PE	206,029,958	196,846,465	26.8x

## Sheet: SuppTable3
Supplementary Table 2. List of the 16 genes in the Hypomelanistic corn snake interval
Gene name	scaffold	Start	End	CDS variants	AA modifications	Intron donor/acceptor site variant	Frameshift variant	STOP codon loss	Intron variants
EED	3	1873356	1891619	Yes	1	/	/	/	126
HIKESHI	3	1899105	1903530	Yes	0	/	/	/	5
CCDC81	3	1907788	1942523	Yes	0	/	/	/	85
ME3	3	1950968	2084405	Yes	0	/	/	/	387
PRSS23	3	2150868	2177711	Yes	1	/	/	/	57
FZD4	3	2254801	2295116	Yes	0	/	/	/	150
TMEM135	3	2331662	2512753	/	0	/	/	/	455
RAB38	3	2634081	2672830	Yes	0	/	/	/	121
CTSC	3	2696009	2744258	Yes	2	/	/	/	160
GRM5	3	2795078	3100640	Yes	0	/	/	/	899
TYR	3	3163719	3235830	Yes	0	/	/	/	229
NOX4	3	3256866	3389958	Yes	3	/	/	/	349
LOC117664105	3	3407445	3416376	Yes	0	/	/	/	22
FOLH1-like(LOC117660097)	3	3444229	3484738	Yes	1	/	/	/	171
NAALAD2-like(LOC117660188)	3	3489819	3553645	Yes	1	/	/	/	155
CHORDC1	3	3555584	3571709	Yes	0	/	/	/	119

## Sheet: SuppTable4
Supplementary Table 3. RNA libraries used for differential expression analysis of the Hypomelanistic corn snake and Hypome 1-2-3 leopard geckos
Library ID	Library description	Genotype	Library type	Read count	RIN
C_Hypo_WT1	WT corn snake replicate 1	+/+	Illumina 100 bp paired-end	45,398,924	9.4
C_Hypo_WT2	WT corn snake replicate 2	+/+	Illumina 100 bp paired-end	40,847,499	9.3
C_Hypo_WT3	WT corn snake replicate 3	+/+	Illumina 100 bp paired-end	44,170,058	9.2
C_Hypo_Homo1	Hypomelanistic homozygous corn snake replicate 1	mh/mh	Illumina 100 bp paired-end	43,789,208	9.1
C_Hypo_Homo2	Hypomelanistic homozygous corn snake replicate 2	mh/mh	Illumina 100 bp paired-end	43,392,642	9.2
C_Hypo_Homo3	Hypomelanistic homozygous corn snake replicate 3	mh/mh	Illumina 100 bp paired-end	49,991,303	9
EM.J1.411.2024.6	WT leopard gecko replicate 1	+/+	Illumina 100 bp paired-end	25,386,659	8.8
EM.J1.411.2023.4	WT leopard gecko replicate 2	+/+	Illumina 100 bp paired-end	19,181,564	7
EM.J1.411.2022.1	Hypome1 heterozygous leopard gecko replicate 1	mh1/+	Illumina 100 bp paired-end	27,885,398	8
EM.J1.411.2022.4	Hypome1 heterozygous leopard gecko replicate 2	mh1/+	Illumina 100 bp paired-end	21,026,356	9.3
EM.J1.411.2024.5	Hypome1 heterozygous leopard gecko replicate 3	mh1/+	Illumina 100 bp paired-end	21,240,370	8.5
EM.J1.411.2023.8	Hypome1 homozygous leopard gecko replicate 1	mh1/mh1	Illumina 100 bp paired-end	26,317,714	6
EM.J1.411.2024.2	Hypome1 homozygous leopard gecko replicate 2	mh1/mh1	Illumina 100 bp paired-end	20,232,328	8.7
EM.J1.411.2024.9	Hypome1 homozygous leopard gecko replicate 3	mh1/mh1	Illumina 100 bp paired-end	25,244,845	8.3
EM.J1.411.2023.16	Hypome1 homozygous leopard gecko replicate 4	mh1/mh1	Illumina 100 bp paired-end	20,225,026	5
EM.U4.1127.2024.1	WT or Hypome2 heterozygous leopard gecko replicate 1	+/+ or mh2/+	Illumina 100 bp paired-end	62,577,075	9.3
EM.U4.1127.2024.12	WT or Hypome2 heterozygous leopard gecko replicate 3	+/+ or mh2/+	Illumina 100 bp paired-end	58,806,102	9.2
EM.U6.1100.2023.2	WT or Hypome2 heterozygous leopard gecko replicate 3	+/+ or mh2/+	Illumina 100 bp paired-end	76,511,681	8.6
EM.U6.1100.2024.1	WT or Hypome2 heterozygous leopard gecko replicate 3	+/+ or mh2/+	Illumina 100 bp paired-end	48,518,879	9.2
EM.U6.1100.2024.2	WT or Hypome2 heterozygous leopard gecko replicate 3	+/+ or mh2/+	Illumina 100 bp paired-end	56,250,447	9.2
EM.U6.1100.2024.6	WT or Hypome2 heterozygous leopard gecko replicate 3	+/+ or mh2/+	Illumina 100 bp paired-end	62,904,849	9.2
EM.U4.1127.2024.10	Hypome2 homozygous leopard gecko	mh2/mh2	Illumina 100 bp paired-end	57,770,532	9.5
EM.U6.1100.2024.5	Hypome2 homozygous leopard gecko	mh2/mh2	Illumina 100 bp paired-end	78,998,191	9.6
EM.Q4.965.2022.11	Hypome3 heterozygous leopard gecko replicate 1	mh3/+	Illumina 100 bp paired-end	25,406,987	9.9
EM.Q4.965.2022.12	Hypome3 heterozygous leopard gecko replicate 2	mh3/+	Illumina 100 bp paired-end	21,879,322	9.8
EM.Q4.965.2024.3	Hypome3 heterozygous leopard gecko replicate 3	mh3/+	Illumina 100 bp paired-end	20,041,312	9.6
EM.Q4.965.2024.11	Hypome3 homozygous leopard gecko replicate 1	mh3/mh3	Illumina 100 bp paired-end	20,974,447	9.4
EM.Q4.965.2024.12	Hypome3 homozygous leopard gecko replicate 2	mh3/mh3	Illumina 100 bp paired-end	24,810,825	9.8
EM.Q4.965.2024.13	Hypome3 homozygous leopard gecko replicate 3	mh3/mh3	Illumina 100 bp paired-end	24,979,035	9.6

## Sheet: SuppTable5
Supplementary Table 4. Differentially expressed genes identified in the Hypomelanistic corn snake. Highlighed in green are the DE genes in the genomic interval and in yellow the coloration-assosiated DE genes.
	baseMean	log2FoldChange	lfcSE	stat	pvalue	padj
LOC132710293	26.6877	2.4718	0.490622	5.0381	4.70172e-07	0.000382631
GM22513-like(LOC132710828)	45.0036	2.3891	0.623733	3.83033	0.000127973	0.0339285
GM22513-like(LOC117659679)	44.8399	2.38252	0.638795	3.7297	0.000191705	0.040953
PYGO1	33.3104	2.25965	0.48415	4.66725	3.05255e-06	0.00166414
RPL35A-like(LOC117659923)	6430.96	1.98282	0.142471	13.9173	4.97397e-44	4.25026e-40
IQCG-like(LOC117659922)	32.65	1.97539	0.401936	4.91469	8.89246e-07	0.000633217
TRAT1-like(LOC117663173)	54.825	1.93147	0.514961	3.75071	0.000176333	0.0401804
DDT-like(LOC117677954)	273.767	1.84811	0.378147	4.88727	1.02243e-06	0.000698936
RNA5-8SN3-like(LOC132712250)	433.652	1.62375	0.277876	5.84342	5.11404e-09	7.94535e-06
ALDH1A2	97.3505	1.61895	0.326052	4.96529	6.85977e-07	0.000509711
RNA5-8SN3-like(LOC132712249)	441.12	1.52717	0.274076	5.57209	2.51701e-08	2.81851e-05
RNA5-8SN3-like(LOC132712263)	382.143	1.51578	0.274346	5.52506	3.2938e-08	3.12728e-05
RNA5-8SN3-like(LOC132712265)	393.533	1.42692	0.247561	5.76391	8.21884e-09	1.1705e-05
C2CD4C-like(LOC117661069)	49.5978	1.34542	0.330462	4.07134	4.67444e-05	0.0156639
RNA5-8SN3-like(LOC132712251)	316.864	1.13405	0.245259	4.62391	3.76582e-06	0.00195024
RNA5-8SN3-like(LOC132712260)	257.578	1.12502	0.244116	4.60856	4.05472e-06	0.00203809
TAB3-like(LOC132708984)	297.73	0.810836	0.215036	3.7707	0.00016279	0.0381106
TAPBP	1398.37	0.755752	0.15559	4.85732	1.18988e-06	0.000741217
RAB26	581.632	0.739862	0.130151	5.68465	1.31082e-08	1.72323e-05
18S-RNA-like(LOC132712256)	83006.5	0.734349	0.190702	3.85077	0.000117745	0.0329879
GM26917-like(LOC132712254)	150840	0.708786	0.185327	3.82452	0.000131029	0.0339285
GM26917-like(LOC132712255)	183757	0.707745	0.186071	3.80362	0.000142597	0.0352199
GM26917-like(LOC132712253)	144475	0.703137	0.183089	3.8404	0.000122832	0.0333813
GM26917-like(LOC132712252)	144476	0.70312	0.183106	3.83996	0.000123056	0.0333813
CGNL1	2594.61	0.655268	0.0967586	6.7722	1.26841e-11	3.09674e-08
RNA28SN2-like(LOC132712239)	9560.76	0.65177	0.161697	4.0308	5.55863e-05	0.017924
LOC132710103	2210.01	0.647136	0.150486	4.30032	1.70554e-05	0.00693994
28S-RNA-like(LOC132712257)	564123	0.641624	0.151777	4.2274	2.36408e-05	0.00897824
28S-RNA-like(LOC132712259)	563703	0.63511	0.149944	4.23566	2.27878e-05	0.008851
28S-RNA-like(LOC117657050)	411469	0.627244	0.151061	4.15227	3.29198e-05	0.0119702
28S-RNA-like(LOC132712258)	773246	0.614393	0.152052	4.04068	5.32962e-05	0.017516
TEX9	1412.75	0.601887	0.0916753	6.56542	5.18876e-11	1.10845e-07
28S-RNA-like(LOC132712261)	308447	0.59693	0.151546	3.93893	8.18463e-05	0.0237077
ABHD10	300.971	0.551536	0.148757	3.70762	0.000209214	0.0441415
TRAPPC4	824.391	0.527752	0.133616	3.94977	7.82274e-05	0.0234718
FAM168A	792.214	0.498108	0.127423	3.90908	9.26468e-05	0.0263889
MTMR10	1152.37	0.498073	0.102774	4.84631	1.25777e-06	0.000741217
MAGIX	656.473	0.482496	0.122248	3.94687	7.91787e-05	0.0234718
KCTD12	3822.12	0.419289	0.100152	4.18651	2.83272e-05	0.0105242
RNF169	3588	0.379366	0.0845624	4.48623	7.24957e-06	0.00353986
ADAM10	4446.52	0.296313	0.066201	4.47597	7.60667e-06	0.00361106
TBC1D2B	2908.1	-0.340227	0.0698902	-4.86802	1.12723e-06	0.000740937
USPL1	1214.69	-0.343668	0.0907914	-3.78525	0.000153555	0.0369613
TMEM123	9840.93	-0.378891	0.0919065	-4.12257	3.74664e-05	0.0133396
PDCL3	922.415	-0.389564	0.102167	-3.813	0.000137289	0.0350189
GATD3	2237.46	-0.410377	0.0818939	-5.01108	5.41264e-07	0.000420464
CWF19L2	1161.66	-0.417998	0.0892144	-4.68532	2.7952e-06	0.00159233
CRYBG3	645.902	-0.453998	0.104879	-4.32878	1.49936e-05	0.00624975
GALNT5	1935.19	-0.454	0.11945	-3.80075	0.00014426	0.0352199
ECM2	4372.33	-0.47568	0.118385	-4.01808	5.86746e-05	0.0185694
TMEM126A-like(LOC117657883)	473.107	-0.477228	0.116995	-4.07905	4.52206e-05	0.0154564
WASF3	451.074	-0.483083	0.126189	-3.82825	0.000129057	0.0339285
WDR72	3024.81	-0.492451	0.112776	-4.36664	1.2617e-05	0.00549844
SYTL2	1569.46	-0.495076	0.106171	-4.66302	3.116e-06	0.00166414
BACE2	2693.66	-0.505757	0.0654608	-7.72611	1.10881e-14	3.78992e-11
AQP9	4432.75	-0.571535	0.103807	-5.50575	3.6759e-08	3.30637e-05
CA12	1155.77	-0.572671	0.139448	-4.10669	4.01362e-05	0.0139985
DDX10	580.632	-0.581266	0.104472	-5.56386	2.63875e-08	2.81851e-05
ALCAM	402.594	-0.617138	0.165088	-3.73824	0.000185316	0.040953
CTSC	866.664	-0.63106	0.114133	-5.52915	3.21792e-08	3.12728e-05
SLC2A9-like(LOC117678630)	1223.97	-0.656715	0.16645	-3.94543	7.96585e-05	0.0234718
FOLH1-like(LOC117660097)	303.835	-0.679164	0.159296	-4.26354	2.01212e-05	0.007997
MYO1E-like(LOC117660964)	300.86	-0.680538	0.182404	-3.73094	0.000190769	0.040953
MSANTD4	171.043	-0.688507	0.180774	-3.80867	0.000139716	0.0351138
MTIF3	215.028	-0.711318	0.16306	-4.36231	1.28694e-05	0.00549844
PROS1	346.408	-0.716536	0.161079	-4.44834	8.65377e-06	0.0039971
ARSD-like(LOC117673806)	453.306	-0.745462	0.126261	-5.90414	3.54488e-09	6.0582e-06
LOC117662982	367.382	-0.749812	0.201027	-3.7299	0.000191552	0.040953
SH3GL2	183.514	-0.755465	0.202225	-3.73576	0.000187152	0.040953
COL19A1	679.145	-0.801994	0.124612	-6.43594	1.22714e-10	2.33019e-07
MTUS2	193.181	-1.09149	0.194354	-5.61598	1.95446e-08	2.38584e-05
VSTM5	51.8908	-1.3223	0.352342	-3.7529	0.000174801	0.0401804
LOC132710467	89.2731	-1.34611	0.356079	-3.78037	0.000156596	0.0371699
DYNLT3	131.591	-1.45115	0.363706	-3.9899	6.61015e-05	0.0205395
CYP1B1-like(LOC117671886)	170.881	-1.53981	0.28836	-5.33987	9.30143e-08	7.94807e-05
CERS4-like(LOC117660300)	172.402	-1.55716	0.321271	-4.84687	1.25423e-06	0.000741217
NAALAD2-like(LOC117660188)	397.44	-1.61116	0.124035	-12.9896	1.40157e-38	7.98429e-35
TYR	709.632	-2.90244	0.145165	-19.9941	6.19629e-89	1.05895e-84
VWA3B	58.2749	-3.39344	0.40462	-8.38674	4.99805e-17	2.13542e-13
MMP3-like(LOC117664145)	41.8989	-3.57242	0.521406	-6.85152	7.30699e-12	2.08127e-08
MMP13-like(LOC117660875)	60.0971	-3.65103	0.835614	-4.36928	1.24655e-05	0.00549844

## Sheet: SuppTable6
Supplementary Table 5. 505 genes associated to gene ontology (GO) terms including the words ‘tyrosinase’, ‘melanin’, ‘melanosome’, ‘melanocyte’ and ‘pigmentation’ in human (Homo sapiens), mouse (Mus musculus), zebrafish (Danio rerio), frog (Xenopus tropicalis), chicken (Gallus gallus) and anole lizard (Anolis carolinensis) using AmiGO 2
ADAMTSL4
RAB38
PIKFYVE
ZEB2
EDNRA
CD63
ADAMTS9
ARCN1
HPS1
GPR143
GNAT1
POMC
AP1S1
HPS6
NF1
BAX
DRD2
HPS4
BLOC1S4
TBX2
ANKRD27
HPS5
BLOC1S1
SHROOM2
TYR
ATP6AP2
SOD2
MYO7A
MEF2C
BLOC1S6
LRMDA
EDN3
RAB11A
IHH
BCL2L11
ADAMTS20
MYSM1
GNAT2
AP3S2
AP1G1
PMEL
RAB1A
ASIP
OCA2
ATP7A
DCTN1
BACE2
TPCN2
VPS33B
OR51E2
KIF13A
MITF
BLOC1S2
BLOC1S3
MYO5A
RAB17
ARL6
EDAR
ATRN
SLC45A2
MKKS
MFSD12
RAB32
RAB27A
KITLG
AP1B1
ABCB6
SZT2
EDNRB
BBS5
EN1
DCTN2
RAB11B
GNA11
MLPH
RACK1
USP13
LYST
SPNS2
AP3S1
FIG4
CITED1
SOX10
AP1M1
BBS2
BLOC1S5
BBS7
AP1S3
BCL2
VPS33A
TYRP1
SNAPIN
TH
AP3D1
HPS3
AP3M1
GLI3
KIT
DCT
RAB29
VANGL1
MC1R
APOE
DTNBP1
AP1S2
AP3B1
SHROOM3
EDA
MREG
ENPP1
SNAI2
KRT76
SPARC
GRK3
ZIC2
DOCK7
MYC
PAX3
MAP2K1
VHL
GNAQ
RECQL4
KRTAP21
H9GCG7
FOXD3
SULF1
LTK
XB5730431
EDNRB2
SLC2A7
TFAP2A
EXOC5
ATP6V1H
LEO1
RAB1B
RAB7L1
IVY
IFT122
MYCBP2
GER
FUL
FRKS
FET
FAM
FAD
ENZ
EDI
DIM
DFD
KITA
EDNRAB
RIC8B
IGSF11
DRP
RAB8A
ERBB3B
TAPT1B
RIC
INPP5E
TYRP1A
CHM
QAM
PUN
PIO
BED
PCH
OBS
NKL
MRD
MIR
MLK
ASIP1
NNT
PMELB
ATP6V0B
CCO
AQP3A
VPS18
HDAC1
MIB2
BRY
YOC
YOB
WSH
SOX5
VAN
UNS
UNI
BLR
TDO
TND
SBL
SUM
STW
GCH2
ATP6AP1B
KEF
MAC
PSEN2
IMPDH1A
SOX9B
GBX2
MED23
RAB38C
TFEC
NSFA
SPE
PMELA
COT
BBS1
MFSD12B
ADCY3A
MPV17
PRICKLE2B
CHD7
PK
NCSTN
UVRAG
DENND5A
MITFB
CEP131
RTF1
BBIP1
ATP6V0D1
ECE2B
GART
MLPHA
GJA5B
CLX
TRIM33
TRIM32
VPS11
CDC42
ALDOAA
TRPM7
EDNRBA
PAX3A
NSFB
CCT2
SAH
SLL
BLC
SNP
PAX7A
BNC2
CTNS
RAB3IP
ADCY5
CDH2
ZWA
BST
BRI
UNM_TC327C
UNM_TU46
BMP7B
TJP1A
BLI
STAS
BS
TS
BLS
SLTN
BCH
ALKAL2A
RNF41
SCARB1
MCHR2B
CSF1RA
VPS39
TAR
NRARPA
LED
LND
PUP
POL
PUZ
QUA
PAICS
TFAP2E
OVOL1A
MIB1
PSENEN
KITLGA
TTC8
MFSD12A
IPPK
KCNJ13
HSD3B1
CRHB
COO
ASIP2B
RAB32A
CFAP418
OCRL
HEI
PSEN1
LCL
POMCA
PLIN6
LOS
MAT
GDF6A
RAB11AL
PRDM1A
SZL
EDNRBB
PDHB
EDN3B
NOB
PEP
PET
PEW
SMTLB
NOTO
DHARMA
DIO2
DICER1
TIG
TIN
TOD
ATOH7
SLC24A5
GJA4
EIF3EA
BBS4
GFPT1
CTR9
MED12
H2AZ2A
MITFA
TYRP1B
TSPAN36
ALKAL2B
SF3B1
MEOX1
ALX4A
RAB38B
ADRB2A
ALKAL1
INPP5B
EDNRAA
TAPT1A
WNT5A
SLC7A11
CDH3
OPN3
PMCHL1
TRPC1
PMCHL2
MCHR1
RAPGEF2
PMCH
MCHR2
GIPC1
DDT
APPL1
DDTL
COPN3M
PMCHL
MCHR1A
QDPRA
MCHR1B
HTR2AA
MCHR2A
NAP1L1
CLTC
SND1
SYNGR1
ATP6V1B2
CPNE9
YWHAB
RPN1
LAMP1
PDIA6
MC3R
SLC2A1
HSPA8
ANXA6
SYTL2
CPNE5
SMURF1
SYT3
FLOT1
NEDD4L
RAB5B
STX3
RAB2A
HSP90AA1
ATP1B3
CTSB
UNC13A
PRDX1
RIMS1
HSP90B1
DNAJC5
ITSN2
MLANA
CTSD
GANAB
YWHAE
ITGB3
GNA13
FASN
EPHA2
TMED10
CALU
ANXA2P2
RAN
GPNMB
SGSM2
BSG
CPNE6
ATP6V1G2
SLC24A4
CCT4
RAB7A
RAB5C
SYT1
HSP90AB1
FAP
RAB9A
TMEM130
CNP
TFRC
PDCD6IP
SYT14P1
SDCBP
RAB35
SYTL1
RAC1
RAB27B
SLC3A2
CAPG
SERPINF1
SYT2
AHCY
CITED4
PPIB
STOM
ANXA2
CANX
SYPL1
ATP6V0A1
PDIA3
RASAL1
ANXA11
MMP14
PDIA4
TRPV2
RAB5A
P4HB
TPP1
TMEM33
GCHFR
ERP29
ATP1A1
MYH11
GGH
SEC22B
RIMS2
SLC1A5
SLC1A4
SYT4
ITGB1
CLEC12B
CITED2
HSPA5
YWHAZ
MC4R
SYT17
TCF7
MYRIP
WASHC5
LEF1
MAPRE1
RBPJ
LMLN
CITED3
ASE
SEC22BA
CALUB
PDIA8
HIPK2
CALUA
CITED4B
DTNBP1B
ITGB1B
ITGB1A
DTNBP1A
SEC22BB
ATP6V1BA
RAC1A
CTBP2A
PDIA7
CITED4A
ABCB6A
TFR1B
TFR1A
DNAJC5AA
PCDH10A
ATP6V0A1B
RAC1B
DNAJC5AB
IFT27
UBE3D

## Sheet: SuppTable7
Supplementary table 6. Sequencing libraries produced for the leopard gecko genome assembly
Library ID	Sequencing technology	Read count	Total bases sequenced
EM1126_HMW_cell1	PacBio HiFi	1,600,179	27,804,272,335
gDNA_EM1126	Illumina Paired-end	2,669,340,486	403,070,413,386
Arima_AI2	Illumina Hi-C (Arima)	1,844,873,258	278,575,861,958
Arima_BI4	Illumina Hi-C (Arima)	1,812,997,092	273,762,560,892

## Sheet: SuppTable8
Supplementary Table 7. List of the 51 genes in the Hypome 1 leopard gecko interval. Highlighted in yellow the nine genes of the short interval.
Gene name	Start	End	CDS variants	AA modifications	Intron donor/acceptor site variant	Frameshift variant	STOP codon loss	Intron variants
CHORDC1	169085251	169104997	Yes	0	/	/	/	0
LOC129326150(NAALAD2-like)	169110276	169154470	/	0	/	/	/	5
LOC129325967(FOLH1B-like)	169161991	169197785	/	0	/	/	/	0
NOX4	169264724	169433486	Yes	0	/	/	/	192
TYR	169457340	169516748	Yes	2	/	/	/	265
GRM5	169584195	169946623	Yes	0	/	/	/	1094
CTSC	170105833	170141333	Yes	0	/	/	/	177
LOC129326834	170109697	170109828	Yes	0	/	/	/	35
RAB38	170165100	170210850	Yes	0	/	/	/	164
LOC129326317(APRA-like)	170460326	170476028	Yes	0	/	/	/	41
LOC129325919(APRA-like)	170507098	170537400	Yes	0	/	/	/	29
LOC129326319(APRA-like)	170583903	170634148	Yes	0	/	/	/	132
LOC129326125(APRA-like)	170671556	170675994	Yes	0	/	/	/	22
LOC129326320(APRA-like)	170732303	170744002	Yes	0	/	/	/	54
LOC129326321(APRA-like)	170777858	170807198	Yes	0	/	/	/	65
LOC129326099(APRA-like)	170902871	170957685	Yes	0	/	/	/	74
LOC129326322(APRA-like)	170970737	170988666	Yes	0	/	/	/	46
LOC129326324(APRA-like)	171127522	171149182	Yes	0	/	/	/	43
LOC129326325(APRA-like)	171173401	171189293	Yes	0	/	/	/	31
LOC129326326(APRA-like)	171254663	171265037	/	0	/	/	/	0
LOC129326327(APRA-like)	171356677	171395937	/	0	/	/	/	1
LOC129326462	171432719	171439643	/	0	/	/	/	0
LOC129326328(APRA-like)	171442124	171476027	/	0	/	/	/	1
TMEM135	171519406	171738589	Yes	0	/	/	/	291
FZD4	171777728	171790268	/	0	/	/	/	0
LOC129326329(COX7A2L-like)	171825187	171825968	/	0	/	/	/	0
PRSS23	171981114	172002477	Yes	0	/	/	/	9
ME3	172066361	172191887	Yes	2	/	/	/	58
CCDC81	172196068	172237867	Yes	0	/	/	/	45
HIKESHI	172243144	172253587	/	0	/	/	/	38
EED	172255636	172274388	Yes	0	/	/	/	86
PICALM	172308161	172379266	Yes	0	/	/	/	240
CCDC83	172383171	172423491	Yes	0	/	/	/	110
SYTL2	172435553	172534049	Yes	0	/	/	/	251
CCDC89	172535065	172539353	Yes	0	/	/	/	1
CREBZF	172543915	172549416	/	0	/	/	/	0
LOC129326025	172558012	172566845	Yes	0	/	/	/	34
TRNAA-AGC	172981398	172981469	/	0	/	/	/	0
DLG2	173436805	173988432	Yes	0	/	/	/	763
CCDC90B	174067876	174084196	/	0	/	/	/	17
ANKRD42	174087692	174111730	/	0	/	/	/	1
PCF11	174114830	174136255	Yes	1	/	/	/	2
LOC129326802(RibRNA5S-like)	174142009	174142127	/	0	/	/	/	0
RAB30	174174438	174234710	Yes	0	/	/	/	251
DDIAS	174241364	174254381	Yes	13	/	/	/	90
PRCP	174254817	174303141	Yes	2	/	/	/	267
FAM181B	174343097	174344325	Yes	2	/	/	/	0
LOC129326331(TAS2R40-like)	174899323	174900228	Yes	0	/	/	/	0
TENM4	176337035	176799812	Yes	0	/	/	/	1320
NARS2	176844844	176926227	Yes	1	/	/	/	301
GAB2	176940816	177146705	/	0	/	/	/	173

## Sheet: SuppTable9
Supplementary Table 8. Differentially expressed genes identified in the Hypome 1 leopard gecko (Homozygous vs WT comparison)
	baseMean	log2FoldChange	lfcSE	stat	pvalue	padj
LOC129340592(GBA1-like)	166.569	9.02093	1.82026	4.95585	7.2013e-07	0.000175967
LOC129326151(B3GALT5-like)	142.256	8.83081	1.41679	6.23297	4.57672e-10	6.93373e-07
LOC129341896	733.326	7.36625	1.352	5.44842	5.08179e-08	2.30732e-05
LOC129343252(KLK14-like)	618.073	7.09242	1.42862	4.96454	6.88647e-07	0.000173466
LOC129338405(KRT10-like)	10506.3	6.81708	1.54582	4.41002	1.03363e-05	0.00144394
LOC129336068	12.4769	6.75459	1.89869	3.55751	0.000374389	0.0208529
LOC129339517(HSD17B14-like)	4942.48	6.71557	1.53073	4.38716	1.14841e-05	0.00154902
LOC129338057	197.075	6.53579	1.92243	3.39975	0.000674478	0.0310588
LOC129331366(CTSL-like)	1888.72	6.46957	1.53762	4.20752	2.58183e-05	0.00302768
LOC129324105(FADS1-like)	495.551	6.37484	1.3543	4.70711	2.51254e-06	0.000488012
LOC129346179(KRT5-like)	7674.26	6.3605	1.05474	6.0304	1.63551e-09	1.65187e-06
PCP4	9.41864	6.3446	1.62105	3.91388	9.08231e-05	0.00786269
LOC129328629(COL3A1-like)	686.78	5.71677	1.10229	5.18627	2.14548e-07	7.22311e-05
LOC129324775(SERPINA12-like)	473.325	5.52897	1.30416	4.23948	2.24041e-05	0.00271407
LOC129325619(KRTAP5-4-like)	182.994	5.20546	1.56201	3.33253	0.000860593	0.0362802
LOC129339514(HSD17B14-like)	834.358	5.17186	1.28755	4.01681	5.89902e-05	0.00555094
PDZK1	234.378	5.16958	0.557848	9.267	1.91447e-20	1.45021e-16
RNASE12	72.7011	5.13508	1.43955	3.56715	0.00036089	0.0204011
LOC129332613	3877.5	4.92395	1.52052	3.23834	0.00120229	0.0453102
LOC129332002	922.943	4.89678	1.25968	3.88733	0.000101354	0.00843689
LOC129343694	45.2657	4.84168	0.885305	5.46894	4.52746e-08	2.21261e-05
LOC129328843	233.689	4.82733	1.44755	3.33483	0.000853506	0.0361383
LOC129333620(LY6E-like)	871.755	4.60079	1.23789	3.71663	0.000201899	0.0139091
ELOVL4	2285.82	4.54953	1.00577	4.52342	6.08471e-06	0.000956904
LOC129344827(AADACL4-like)	141.126	4.35175	1.04788	4.15291	3.28278e-05	0.00362489
LOC129323546(ALDH3B1-like)	44.441	4.34964	0.963301	4.51535	6.32134e-06	0.000971519
LOC129326317(APRA-like)	38.9139	4.31623	0.773741	5.57839	2.42759e-08	1.36215e-05
LOC129330654(GBA1-like)	119.969	4.18222	0.575174	7.27122	3.56263e-13	1.07948e-09
LOC129338828(ALOXE3-like)	23.8735	4.11697	1.06776	3.8557	0.000115399	0.00939942
LOC129342824(PLA2inhib-B-like)	35.7917	3.95273	1.13463	3.48373	0.000494481	0.0252235
LOC129343490	80.7378	3.95025	1.1681	3.38179	0.000720162	0.0327641
SPTSSB	420.411	3.89745	0.870268	4.47845	7.51866e-06	0.00109039
LOC129339513	2805.32	3.79053	0.881952	4.29789	1.7243e-05	0.00217693
LOC129332211	431.651	3.73184	1.04471	3.57212	0.000354101	0.0203143
LOC129324380(ALDH3B1-like)	242.939	3.68091	1.09384	3.36512	0.000765096	0.0337936
LOC129340121(PRSS27-like)	99.6827	3.60011	0.743874	4.83967	1.30054e-06	0.000285554
LOC129336560(ADH1-like)	242.289	3.50017	1.07407	3.25879	0.0011189	0.0433538
LOC129340120(PRSS27-like)	21.6358	3.36151	0.903629	3.72001	0.000199213	0.0139082
LOC129333652(RDH2-like)	47.908	3.35983	0.643875	5.21815	1.80722e-07	6.2226e-05
XDH	282.662	3.33653	0.417595	7.98988	1.35074e-15	6.82121e-12
LOC129332001	46.3437	3.30819	0.679285	4.87011	1.11538e-06	0.000258392
KCNE1	32.8398	3.20608	0.661462	4.84696	1.25371e-06	0.000279318
IBSP	18.3983	3.20588	0.850591	3.769	0.000163905	0.0123155
LOC129325657(SHEMATRIN2-like)	31868	3.19217	0.944444	3.37995	0.000724992	0.0328851
LOC129343251(KLK14-like)	348.642	3.1635	0.520117	6.08229	1.18479e-09	1.38073e-06
RBP2	11.891	3.1366	0.939468	3.3387	0.000841706	0.0360021
LOC129331689(LIPM-like)	52.7012	3.12165	0.700962	4.45338	8.45297e-06	0.00120814
LOC129326663(CD160-like)	21.2185	3.04786	0.858418	3.55056	0.000384415	0.0213329
LOC129336904(PLAC8-like)	3525.05	2.99656	0.611418	4.90101	9.53474e-07	0.000229288
LOC129342989(HSD17B12-like)	69.8273	2.98704	0.5178	5.76872	7.98766e-09	6.01783e-06
LOC129328377	854.544	2.98585	0.854867	3.49277	0.000478039	0.0246496
LOC129331249	2044.45	2.98062	0.878383	3.3933	0.000690555	0.0317027
LOC129324175(FADS1-like)	1004.1	2.96569	0.708951	4.18321	2.87418e-05	0.0032328
UNC93A	218.73	2.92411	0.875168	3.34119	0.000834187	0.0360021
TMEM212	51.5817	2.89039	0.552568	5.23083	1.6875e-07	5.9455e-05
LOC129323395(PLA2G4B-like)	158.779	2.88434	0.496447	5.80997	6.24846e-09	4.98232e-06
LOC129338649(KRT23-like)	3441.13	2.86404	0.73523	3.89543	9.80231e-05	0.00826409
LOC129332564(LIPA-like)	109.188	2.85157	0.59102	4.82482	1.40127e-06	0.00029485
LOC129326753(B3GALT5-like)	481.267	2.81859	0.23458	12.0155	2.94666e-33	4.46419e-29
LOC129325990(OR51A7-like)	14.5582	2.79673	0.838113	3.33694	0.000847064	0.0360478
LOC129335088	3947.57	2.69499	0.630168	4.27662	1.89751e-05	0.00237581
LOC129331899	79.9736	2.63616	0.540904	4.87362	1.09572e-06	0.000258392
LOC129334365	68.2348	2.61236	0.47565	5.49219	3.96988e-08	2.00479e-05
ANO9	117.756	2.59859	0.4723	5.502	3.75513e-08	1.96173e-05
LOC129325646(SHEMATRIN2-like)	47029.5	2.58141	0.684942	3.7688	0.000164035	0.0123155
LOC129344081	197.427	2.57133	0.475925	5.40281	6.56051e-08	2.83976e-05
FGF22	184.128	2.53585	0.55916	4.5351	5.75762e-06	0.000918189
ANKK1	31.7967	2.53231	0.557832	4.53955	5.63745e-06	0.000917638
LOC129338756(CA4-like)	138.605	2.51538	0.506885	4.96243	6.96177e-07	0.000173466
LOC129339509	223.706	2.46126	0.545197	4.51444	6.34854e-06	0.000971519
LOC129332415(LIPA-like)	72.4727	2.42326	0.561091	4.31883	1.56856e-05	0.00201387
LOC129339511	817.306	2.38559	0.421849	5.65508	1.55773e-08	9.83319e-06
LOC129328853(SPINK5-like)	1621.43	2.37121	0.719588	3.29524	0.000983378	0.0402444
LOC129342499(TLCD5-like)	44.5373	2.35646	0.616545	3.82205	0.000132349	0.0103355
LOC129342788(PLA2inhib-B-like)	101.371	2.33906	0.365832	6.39379	1.61822e-10	2.74834e-07
LOC129333603(LY6E-like)	3672.15	2.30535	0.667003	3.45628	0.00054769	0.0269767
LOC129337663(SLC22A13-like)	90.8226	2.29074	0.471789	4.85542	1.2013e-06	0.000271638
LOC129325939(RGN-like)	227.286	2.28566	0.385273	5.93256	2.98252e-09	2.65795e-06
NEFM	41.4674	2.27928	0.693419	3.28702	0.00101253	0.0407973
ADRB2	77.0383	2.25975	0.560276	4.03329	5.50013e-05	0.00530305
LOC129330301(CEP350-like)	36.2235	2.25035	0.696763	3.22973	0.00123909	0.046351
LOC129343935	715.558	2.21768	0.362559	6.11674	9.55087e-10	1.2058e-06
LOC129340865(SDS-like)	22.6997	2.1985	0.667606	3.29312	0.000990835	0.0402444
LOC129324182(FADS1-like)	1622.01	2.19792	0.403652	5.44508	5.17815e-08	2.30732e-05
ELF3	73.2874	2.14625	0.601189	3.57001	0.000356964	0.0203309
ACER1	3352.33	2.12488	0.418156	5.08155	3.74359e-07	0.000111207
LOC129343390(S100A12-like)	29.5629	2.12321	0.605583	3.50606	0.000454799	0.0240916
LOC129325028	96.3351	2.12224	0.586348	3.61942	0.000295265	0.0178931
SLC39A2	54.6567	2.11729	0.604569	3.50215	0.000461522	0.024278
GUCY2C	161.53	2.09788	0.409149	5.12743	2.93717e-07	9.08126e-05
LOC129337662(SLC22A13-like)	149.799	2.09286	0.474687	4.40892	1.03887e-05	0.00144394
LOC129341620(FDX1-like)	34.09	2.08437	0.497435	4.19024	2.78656e-05	0.00317416
LOC129339512	241.981	2.07534	0.415068	4.99999	5.73327e-07	0.000157925
NME4	153.242	2.05734	0.587008	3.50478	0.000456977	0.0241227
LOC129330339(UOX-like)	100.581	2.03601	0.444698	4.57841	4.6852e-06	0.000808683
GAL3ST1	57.801	1.94387	0.408417	4.75951	1.94063e-06	0.000386849
TMEM40	86.1623	1.91584	0.558032	3.43321	0.000596475	0.0285066
LOC129342346	313.989	1.88071	0.364347	5.16186	2.44513e-07	7.88163e-05
LOC129335179	98.984	1.86907	0.510932	3.65815	0.000254043	0.0158024
LOC129338415(FN1-like)	43.9308	1.85816	0.478569	3.88274	0.000103284	0.00855055
DUSP2	476.285	1.85229	0.422334	4.38584	1.15538e-05	0.00154902
LOC129332242	76.5608	1.85224	0.456239	4.05981	4.91136e-05	0.00486427
LOC129341115(VNN1-like)	326.119	1.83351	0.395334	4.63787	3.52026e-06	0.000627435
LOC129342864(CEACAM19-like)	183.607	1.82001	0.483404	3.76498	0.000166564	0.0124308
LOC129346373(HRNR-like)	4285.99	1.78809	0.29645	6.03168	1.62265e-09	1.65187e-06
SLC16A12	85.8716	1.77918	0.39211	4.53746	5.69359e-06	0.000917638
P2RY2	336.331	1.77483	0.388307	4.5707	4.86099e-06	0.000809275
DHRS1	761.653	1.7689	0.379429	4.66201	3.13134e-06	0.000578535
LOC129346422	70.4202	1.73608	0.502436	3.45533	0.000549625	0.0269767
SLC27A4	1278.45	1.73197	0.321097	5.39391	6.89409e-08	2.90126e-05
MYO7A	263.684	1.72497	0.328929	5.24418	1.56978e-07	5.66241e-05
RASAL3	715.671	1.71527	0.41417	4.14147	3.45083e-05	0.00371889
DNASE1L2	977.981	1.7148	0.42121	4.07113	4.67851e-05	0.00475701
LOC129343225(HSD17B12-like)	950.123	1.71235	0.435543	3.93153	8.44083e-05	0.00745636
SLC39A4	489.165	1.69595	0.249963	6.78482	1.1623e-11	2.93481e-08
TMEM268	109.3	1.67798	0.331144	5.06721	4.03699e-07	0.000117616
BEST2	135.312	1.67376	0.476181	3.51497	0.000439808	0.0233793
LOC129343206(RH-like)	141.793	1.65942	0.426034	3.89503	9.81872e-05	0.00826409
LOC129341531(GSTT1-like)	670.203	1.65039	0.447346	3.68928	0.000224889	0.014878
UCP2	283.311	1.64076	0.412322	3.97932	6.91117e-05	0.00638441
UGT8	173.43	1.61649	0.337225	4.79351	1.63888e-06	0.000331054
GLTP	2804.56	1.60684	0.387164	4.15029	3.32052e-05	0.00362489
HMGA1	377.375	1.60491	0.343108	4.67758	2.90273e-06	0.000549705
LOC129346010(KRT6A-like)	66.5319	1.6029	0.419872	3.8176	0.000134757	0.0104162
SPHK1	266.809	1.59814	0.482846	3.30983	0.00093351	0.0386412
LOC129330972(AADACL4-like)	360.636	1.59795	0.403452	3.96069	7.4734e-05	0.00686194
HMOX1	612.928	1.59684	0.317635	5.02728	4.97477e-07	0.000142203
LOC129344078	270.966	1.59056	0.329062	4.83362	1.34071e-06	0.000290167
LOC129343054	108.407	1.58721	0.388966	4.08059	4.49207e-05	0.00460426
CBLC	218.526	1.58204	0.444297	3.56076	0.000369779	0.0206722
NAAA	1091.73	1.57509	0.280318	5.61895	1.92121e-08	1.11947e-05
ADAM9	1836.87	1.57476	0.296463	5.31182	1.08538e-07	4.281e-05
POU2F3	414.208	1.55404	0.339468	4.57787	4.6973e-06	0.000808683
LOC129344798(AADACL4-like)	274.267	1.54603	0.368388	4.19674	2.70787e-05	0.00310789
SDCBP2	395.318	1.54184	0.453447	3.40027	0.000673182	0.0310588
LOC129333092(ASAH1-like)	3154.76	1.52645	0.418254	3.64957	0.000262679	0.0161117
LOC129325693(RPTN-like)	2419.82	1.51568	0.264542	5.72945	1.00758e-08	6.93858e-06
SCN1B	190.496	1.51477	0.427606	3.54245	0.000396423	0.0216036
LOC129333693(CMBL-like)	875.943	1.48297	0.441561	3.35847	0.000783751	0.0344115
CXCR3	43.6808	1.47296	0.41339	3.56312	0.000366471	0.0205631
BAG3	826.896	1.45272	0.395021	3.67756	0.000235474	0.0153769
OCLN	183.864	1.45178	0.406524	3.57121	0.000355332	0.0203143
LOC129343299	258.195	1.44454	0.322242	4.48278	7.36757e-06	0.00108368
LOC129344921(AIFM3-like)	1172.95	1.43256	0.383843	3.73214	0.000189861	0.0133786
LOC129331020(EPPIN-like)	2218.64	1.43	0.385807	3.70652	0.000210124	0.0143396
TXLNB	165.98	1.42234	0.342737	4.14993	3.3258e-05	0.00362489
LOC129333964(CAR13-like)	753.952	1.42184	0.388728	3.65768	0.000254508	0.0158024
EGR3	1095	1.42172	0.283792	5.00973	5.45057e-07	0.000152919
LOC129346106(RibRNA18S-like)	113818	1.4146	0.376886	3.75338	0.000174466	0.0128039
LOC129347046(RibRNA18S-like)	113904	1.41416	0.37684	3.75269	0.000174944	0.0128039
LOC129346942(RibRNA18S-like)	120447	1.41357	0.376222	3.75727	0.00017178	0.0127572
TTC39B	499.123	1.40923	0.26598	5.29825	1.1692e-07	4.42836e-05
CRYBG2	1788.77	1.40552	0.384763	3.65296	0.000259236	0.0160303
SPIB	55.9114	1.40025	0.381417	3.67118	0.000241431	0.0155476
LOC129336460(CLEC4F-like)	149.209	1.39941	0.256148	5.46329	4.67377e-08	2.21274e-05
LOC129344693(AADACL4-like)	862.017	1.39354	0.372173	3.74434	0.000180872	0.0130178
LOC129334074(RDH2-like)	421.78	1.38989	0.279806	4.96732	6.78862e-07	0.000173466
PIM2	308.061	1.38713	0.416874	3.32746	0.000876431	0.0365783
LOC129327299(S100A14-like)	9123.19	1.3838	0.370574	3.7342	0.00018831	0.0133786
EGR1	356.973	1.38123	0.319595	4.32183	1.54741e-05	0.0020037
ENTPD3	309.014	1.37222	0.416383	3.29557	0.000982216	0.0402444
LOC129341169(IL20RA-like)	504.023	1.37167	0.255738	5.36357	8.15951e-08	3.34099e-05
LOC129342293(NVD-like)	98.9193	1.37103	0.355734	3.85409	0.000116161	0.0094109
ASAH1	7674.85	1.37098	0.335506	4.0863	4.3831e-05	0.00457959
LOC129332175(PRSS12-like)	220.587	1.36595	0.289037	4.72587	2.29128e-06	0.000450818
ADTRP	1051.69	1.35522	0.407611	3.32478	0.000884896	0.0368302
LOC129330192(TGM6-like)	1566.83	1.34206	0.386365	3.47355	0.000513614	0.0259312
COL7A1	294.956	1.31642	0.310638	4.2378	2.25724e-05	0.00271407
LOC129338458(KRT19-like)	36983.1	1.31509	0.334775	3.92827	8.5559e-05	0.00745636
LOC129328479(MR1-like)	73.4913	1.31324	0.357765	3.67069	0.000241895	0.0155476
IDNK	247.254	1.31256	0.35782	3.66822	0.000244247	0.0155476
ENDOU	2075.31	1.30804	0.318466	4.10733	4.00256e-05	0.00423937
NOCT	144.586	1.3051	0.319809	4.08086	4.48691e-05	0.00460426
LOC129342676	833.312	1.29454	0.202512	6.39243	1.63268e-10	2.74834e-07
LOC129325701(IVL-like)	15046.4	1.28968	0.192178	6.71083	1.93518e-11	4.18829e-08
SLC40A1	544.602	1.28666	0.27652	4.65306	3.27052e-06	0.000589861
LOC129329635(SBSPON-like)	292.648	1.28399	0.267729	4.79585	1.61983e-06	0.000331054
FAM83F	482.793	1.27222	0.286547	4.43982	9.00334e-06	0.00127477
AREG	158.176	1.26637	0.367383	3.44701	0.000566828	0.0274359
NUS1	1552.91	1.2661	0.310297	4.08029	4.4979e-05	0.00460426
OVOL1	421.026	1.26014	0.362276	3.4784	0.000504412	0.025558
LOC129332100(LIPM-like)	2151.82	1.25784	0.246985	5.09279	3.52825e-07	0.000106906
ARHGAP40	651.204	1.25693	0.299255	4.20021	2.66673e-05	0.00308404
MALL	3572.32	1.25173	0.333736	3.75067	0.000176364	0.0128458
MAL2	2147.01	1.24995	0.297174	4.20611	2.598e-05	0.00302768
LOC129331142	339.194	1.24478	0.306592	4.06006	4.90609e-05	0.00486427
LOC129339620(FDPS-like)	365.225	1.23479	0.218666	5.64692	1.63348e-08	9.89891e-06
AMBN	9693.06	1.23346	0.3213	3.83897	0.000123549	0.0097488
KCTD1	266.334	1.2322	0.291428	4.22814	2.35631e-05	0.00279397
LOC129346416(KRT7-like)	11380.6	1.2301	0.303185	4.05727	4.965e-05	0.0048844
PAQR4	261.213	1.22857	0.331851	3.70218	0.000213756	0.0144572
UBIAD1	468.741	1.2226	0.378969	3.22612	0.00125481	0.0467084
LOC129330144(FMO4-like)	268.781	1.21536	0.299368	4.05975	4.91244e-05	0.00486427
LOC129344692(DHRS13-like)	368.77	1.21151	0.375364	3.22756	0.0012485	0.0465882
LOC129343236(FFAR2-like)	53.2308	1.21078	0.362299	3.34194	0.000831962	0.0360021
EFNA3	762.883	1.21047	0.306703	3.94671	7.92325e-05	0.00718786
GAS7	446.411	1.20994	0.367385	3.29337	0.00098994	0.0402444
GDPD2	723.002	1.20764	0.3123	3.8669	0.000110225	0.00907563
YOD1	479.526	1.20491	0.339713	3.54686	0.00038985	0.0214772
LOC129342055	513.388	1.20107	0.305767	3.92805	8.56374e-05	0.00745636
LOC129332714(LIPM-like)	447.772	1.19157	0.320471	3.71817	0.00020067	0.0139091
LOC129339121(ELSPBP1-like)	1662.82	1.17923	0.359428	3.28085	0.00103495	0.0413324
PSTPIP2	77.1216	1.17902	0.306241	3.84998	0.000118129	0.00946907
RAB39B	451.636	1.17097	0.255037	4.59136	4.40376e-06	0.000775778
PRKX	407.914	1.16129	0.248217	4.67851	2.88967e-06	0.000549705
LOC129330835	1805.13	1.15712	0.30052	3.85039	0.000117929	0.00946907
PAFAH2	332.824	1.13631	0.24858	4.57119	4.84971e-06	0.000809275
LOC129343061	1104.38	1.12801	0.227338	4.9618	6.98445e-07	0.000173466
SLC31A2	930.365	1.12713	0.29909	3.76854	0.000164207	0.0123155
PRCP	488.997	1.12696	0.23464	4.80291	1.56378e-06	0.000324537
RGS10	68.5194	1.12258	0.312204	3.59565	0.000323584	0.0191149
PCDH10	749.556	1.11812	0.225047	4.96839	6.7511e-07	0.000173466
LOC129339097(KRT10-like)	22603.8	1.11723	0.248128	4.50264	6.71143e-06	0.00100671
NFKBIZ	86.1268	1.11696	0.310688	3.59511	0.00032426	0.0191149
AP1S3	130.556	1.1081	0.327069	3.38797	0.000704109	0.0322274
PSME1	4056	1.10633	0.340348	3.25058	0.00115171	0.0442851
CLN8	145.477	1.09726	0.249382	4.39991	1.08295e-05	0.00147809
LOC129334610(KLRF1-like)	149.295	1.09059	0.33246	3.28037	0.0010367	0.0413324
LOC129343238(FFAR2-like)	210.108	1.08497	0.259395	4.1827	2.88071e-05	0.0032328
NADK	870.127	1.08125	0.263348	4.10578	4.0295e-05	0.00423937
LOC129329074	1527.95	1.07583	0.237912	4.52197	6.12671e-06	0.000956904
SPRY4	79.8369	1.07558	0.322545	3.33469	0.000853961	0.0361383
CPM	136.369	1.06824	0.307608	3.47273	0.0005152	0.0259312
PITHD1	636.928	1.06733	0.297262	3.59052	0.000330014	0.0193787
LOC129329083(GBA1-like)	698.296	1.06387	0.233534	4.55552	5.22567e-06	0.000860532
NUPR1	2291.4	1.06269	0.301948	3.51947	0.000432418	0.0232275
LOC129325027(FADS1-like)	3892.69	1.05322	0.290956	3.61985	0.000294775	0.0178931
LOC129325734(RGN-like)	3645.31	1.04769	0.282618	3.70708	0.00020966	0.0143396
TP53INP2	427.051	1.04231	0.25861	4.03044	5.56736e-05	0.00530475
SLC6A15	141.286	1.03877	0.307865	3.37411	0.000740545	0.0333392
FHIP1A	88.5724	1.03323	0.291193	3.54828	0.000387755	0.0214397
LOC129332314(PSAP-like)	6976.91	1.02874	0.260944	3.94238	8.06763e-05	0.00727527
QSOX1	2744.28	1.02829	0.306246	3.35771	0.0007859	0.0344115
B3GNT5	239.537	1.02689	0.238657	4.3028	1.68652e-05	0.00214713
RASGEF1A	165.017	1.02512	0.31398	3.26493	0.00109491	0.0427761
TXNIP	7110.61	1.01985	0.268148	3.80333	0.000142766	0.0109078
LOC129324438	13977.3	1.01629	0.286752	3.54412	0.000393921	0.021572
LOC129343284(HSD17B12-like)	2385.24	1.01435	0.31487	3.2215	0.00127522	0.0473518
SLC37A2	427.469	1.01369	0.276325	3.66849	0.00024399	0.0155476
LOC129343989(CSGA-like)	2254.84	0.998693	0.308698	3.23518	0.00121568	0.0455879
ATP10D	1713.49	0.997616	0.234741	4.24985	2.1391e-05	0.00263474
LOC129329283	116.119	0.997137	0.283393	3.51857	0.000433887	0.0232275
SLC49A3	695.725	0.996853	0.29931	3.3305	0.000866892	0.0362802
FGFBP1	4494.13	0.987207	0.192411	5.13072	2.88638e-07	9.08126e-05
KLF18	804.822	0.976413	0.189076	5.16412	2.41573e-07	7.88163e-05
SPTLC1	1955.91	0.974749	0.216253	4.50746	6.56091e-06	0.000993978
LRRC8D	136.016	0.974201	0.282707	3.44598	0.000568997	0.0274532
MAP3K6	171.586	0.973267	0.264962	3.67324	0.000239498	0.0155476
EPPK1	4969.76	0.967193	0.257669	3.75362	0.000174299	0.0128039
IFFO2	2904.1	0.954158	0.242225	3.93914	8.17747e-05	0.00733069
MAPKAPK3	916.868	0.942051	0.25725	3.66201	0.000250245	0.0157416
ALS2CL	312.214	0.940525	0.257607	3.65101	0.000261214	0.016087
SPRR3	2132.62	0.93306	0.25219	3.69983	0.000215741	0.0144643
PREP	3800.08	0.916015	0.234809	3.90111	9.57539e-05	0.00814984
LOC129339036(RAB18B-like)	285.225	0.913518	0.270906	3.37209	0.000746006	0.0333392
F13A1	7469.7	0.904302	0.154033	5.87082	4.33648e-09	3.64987e-06
SPTLC3	123.808	0.90178	0.277716	3.24712	0.00116577	0.0445997
LOC129330174(FMO5-like)	1837.45	0.901643	0.276235	3.26404	0.00109834	0.0427761
TGFA	438.392	0.901002	0.275467	3.27082	0.00107237	0.0421985
LOC129343657(PLA2inhib-NAI-like)	380.785	0.894007	0.228679	3.90943	9.25128e-05	0.00796346
SESN2	393.167	0.889336	0.233576	3.80749	0.000140387	0.0107962
LOC129342328(PTS-like)	3117.34	0.88708	0.254851	3.48077	0.000499971	0.025418
SLC38A5	589.592	0.880244	0.238524	3.69038	0.000223921	0.014878
FADS6	1817.82	0.875794	0.26698	3.28037	0.00103672	0.0413324
NANOS1	301.911	0.869037	0.251989	3.4487	0.000563282	0.0273517
PARP4	229.048	0.864263	0.246987	3.49923	0.000466607	0.0242924
PRDM1	420.458	0.863305	0.225951	3.82076	0.000133041	0.0103363
LOC129331079(CTSZ-like)	968.315	0.85663	0.211395	4.05227	5.07222e-05	0.00493967
AACS	777.746	0.849999	0.256909	3.30856	0.000937783	0.0387123
PACSIN3	2390	0.848329	0.253405	3.34771	0.000814808	0.0354723
TXNRD1	968.536	0.847673	0.258045	3.28499	0.00101987	0.0409843
LOC129328245(DLC1-like)	636.813	0.840741	0.22943	3.66447	0.000247847	0.0157108
KCNK1	116.177	0.840364	0.243016	3.45807	0.000544063	0.0269767
FAM167A	325.366	0.827349	0.194314	4.25778	2.06464e-05	0.00256388
ABCA12	4210.55	0.822036	0.241035	3.41044	0.000648579	0.0303271
PIM1	463.718	0.821417	0.252339	3.25522	0.00113306	0.0437906
RAPGEFL1	982.416	0.82111	0.170011	4.82974	1.36713e-06	0.000291719
ACAD11	959.285	0.819021	0.20407	4.01343	5.98437e-05	0.0055965
CTSC	1422.2	0.814062	0.132237	6.1561	7.45604e-10	1.0269e-06
PTGR1	821.889	0.797237	0.205017	3.88864	0.00010081	0.00843689
LOC129327227(METTL7A-like)	568.35	0.791655	0.170063	4.65506	3.23879e-06	0.000589861
LOC129332099(LIPM-like)	2404.55	0.780742	0.216152	3.61201	0.000303833	0.0183389
LOC129334037(MARVELD3-like)	642.636	0.778122	0.233583	3.33125	0.000864582	0.0362802
LOC129325549(FBXW7-like)	935.091	0.772699	0.237959	3.2472	0.00116548	0.0445997
TTC38	1447.45	0.767875	0.194123	3.9556	7.63417e-05	0.00696733
SORT1	888.626	0.763448	0.226383	3.37238	0.00074522	0.0333392
DAAM1	1554.99	0.757397	0.155578	4.86829	1.12567e-06	0.000258392
FAM83A	423.371	0.756144	0.17181	4.40105	1.07727e-05	0.00147809
GRHL1	3207.34	0.743187	0.198868	3.73708	0.000186169	0.013304
LOC129335859(GPRC5A-like)	2708.21	0.742573	0.230762	3.21792	0.00129124	0.0478295
TMEM30A	1886.26	0.740468	0.208948	3.54379	0.000394418	0.021572
HSD17B12	3090.51	0.732933	0.225939	3.24394	0.00117888	0.0449875
LOC129329448	281.683	0.728349	0.213454	3.41221	0.000644388	0.0302244
CTSD	14753.4	0.727321	0.180387	4.03199	5.53057e-05	0.00530305
CLBA1	681.567	0.707537	0.216232	3.27212	0.00106743	0.0421229
EPN3	689.128	0.705222	0.214084	3.29414	0.00098722	0.0402444
CCER2	463.668	0.695061	0.213738	3.25193	0.00114622	0.0441865
SLC49A4	861.158	0.686869	0.178641	3.84498	0.000120564	0.00956304
C5H6orf132	1856.58	0.686834	0.200632	3.42336	0.000618522	0.0292832
TNIK	308.886	0.68491	0.188591	3.63173	0.000281529	0.0171983
LOC129340179(ABCC1-like)	418.325	0.663606	0.191154	3.47158	0.000517409	0.0259561
LOC129333807	1289.2	0.661813	0.147563	4.48496	7.29268e-06	0.00108318
LOC129324540(NT5C1A-like)	403.129	0.655593	0.185673	3.5309	0.000414148	0.0223286
UGCG	773.586	0.620829	0.185984	3.33807	0.000843613	0.0360021
KIF21A	3062.08	0.617582	0.164964	3.74374	0.000181304	0.0130178
CTTNBP2NL	444.599	0.613517	0.170187	3.60496	0.000312204	0.0186216
SH3BP1	1043.61	0.610665	0.17615	3.46673	0.000526824	0.0263412
TXNRD3	2341.79	0.60218	0.167993	3.58454	0.00033767	0.019646
ARL8B	2086.25	0.600095	0.174231	3.44425	0.000572651	0.0275418
GM2A	4241.67	0.587976	0.17208	3.41687	0.000633455	0.0298792
RCAN1	489.729	0.58605	0.179835	3.25882	0.00111875	0.0433538
ACSL1	2023.96	0.573393	0.171713	3.33926	0.00084003	0.0360021
TMEM165	1341.47	0.544344	0.152757	3.56347	0.000365983	0.0205631
B2M	4952.63	0.530639	0.157998	3.35853	0.000783594	0.0344115
PKP1	10074.8	0.52399	0.126544	4.14079	3.46114e-05	0.00371889
KANK1	2062.75	0.523659	0.142689	3.66994	0.000242611	0.0155476
NDRG1	2831.7	0.522759	0.156134	3.34815	0.000813536	0.0354723
EZR	3320.26	0.51844	0.143756	3.60639	0.000310485	0.0185923
LAMC2	3909.19	0.5064	0.150264	3.37007	0.000751503	0.0334861
TEX2	2221.02	0.490969	0.140418	3.49649	0.000471421	0.024459
AZIN1	2500.53	0.464442	0.144845	3.20648	0.00134371	0.0496519
SDC4	6295.66	0.43672	0.123537	3.53514	0.000407565	0.0220522
ERF	2537.38	-0.458808	0.133497	-3.43684	0.000588536	0.0282162
BCAM	4545.62	-0.462542	0.136663	-3.38455	0.000712942	0.0325334
DVL3	1286.44	-0.479182	0.139902	-3.42514	0.000614487	0.0291833
SULF2	1909.96	-0.481773	0.141417	-3.40676	0.000657396	0.0306448
HSD17B2	1226.78	-0.484402	0.149686	-3.23612	0.00121168	0.0455509
ROBO3	2681.27	-0.491235	0.150047	-3.27387	0.00106084	0.0420727
GLT8D2	934.586	-0.524533	0.153544	-3.41618	0.000635056	0.0298792
DBN1	1714.43	-0.529143	0.144502	-3.66184	0.000250411	0.0157416
IGSF9	1682.54	-0.538286	0.152197	-3.53677	0.000405046	0.0219944
PTX3	1574.97	-0.544372	0.148751	-3.65963	0.000252583	0.0158024
LOC129328833	1478.96	-0.549863	0.139942	-3.92923	8.52194e-05	0.00745636
AP3B2	516.886	-0.584564	0.167009	-3.5002	0.000464906	0.0242924
ZIC1	591.926	-0.585451	0.169424	-3.45554	0.000549199	0.0269767
LOC129332261(HES-6-like)	1629.14	-0.588169	0.164062	-3.58505	0.000337012	0.019646
CEMIP	394.37	-0.599135	0.17933	-3.34097	0.000834862	0.0360021
JDP2	332.081	-0.616158	0.180951	-3.40511	0.000661362	0.0307351
SEMA3C	1584.93	-0.639757	0.185102	-3.45623	0.000547782	0.0269767
MMEL1	724.694	-0.641192	0.177642	-3.60945	0.000306847	0.0184473
PDZD4	262.256	-0.645137	0.199131	-3.23976	0.00119632	0.0451977
RREB1	802.344	-0.660604	0.187867	-3.51634	0.000437538	0.0233405
TGFB1	402.127	-0.661316	0.191406	-3.45504	0.000550218	0.0269767
EDNRB	1097.13	-0.670291	0.186167	-3.60048	0.000317631	0.018871
GLIS2	1588.57	-0.673481	0.154845	-4.34939	1.36519e-05	0.00178298
TNFRSF12A	520.228	-0.67501	0.166258	-4.06002	4.90686e-05	0.00486427
MAML2	382.617	-0.692645	0.205321	-3.37347	0.000742279	0.0333392
LOC129336546(HSPA12B-like)	572.54	-0.701684	0.168663	-4.16028	3.17859e-05	0.00354085
ARSI	207.223	-0.70188	0.203338	-3.45178	0.000556895	0.0271285
LOC129340955(MMP11-like)	304.772	-0.70663	0.184627	-3.82734	0.000129535	0.0101682
KIAA1755	1161.66	-0.708828	0.217095	-3.26506	0.00109443	0.0427761
TBX15	1517.8	-0.710627	0.219298	-3.24046	0.00119336	0.0451977
MMP2	3110.47	-0.714631	0.208348	-3.42999	0.000603603	0.0287565
ME3	164.674	-0.73123	0.209801	-3.48534	0.000491504	0.0251564
FOXD1	707.586	-0.734217	0.204933	-3.58271	0.000340047	0.019663
EGFLAM	636.188	-0.734974	0.224453	-3.27451	0.00105844	0.0420727
NES	612.333	-0.760352	0.205346	-3.70278	0.000213253	0.0144572
COL14A1	14282.7	-0.769094	0.231517	-3.32198	0.000893804	0.037099
FOXI3	156.131	-0.780193	0.21866	-3.56806	0.000359638	0.0204011
SLCO2A1	477.31	-0.780454	0.170643	-4.57359	4.79428e-06	0.000809275
LEF1	933.873	-0.7821	0.21223	-3.68516	0.000228558	0.015055
SCARA3	722.996	-0.800719	0.18347	-4.3643	1.27528e-05	0.00169479
FOXP4	214.57	-0.812164	0.247059	-3.28732	0.00101145	0.0407973
RDH10	867.003	-0.820922	0.221883	-3.6998	0.000215771	0.0144643
ANGPTL1	648.065	-0.823217	0.221502	-3.71653	0.00020198	0.0139091
PRSS23	2689.99	-0.830077	0.149661	-5.54637	2.91667e-08	1.57813e-05
FCSK	219.234	-0.852086	0.212522	-4.0094	6.08721e-05	0.00565774
GLIS1	112.825	-0.852615	0.263042	-3.24136	0.00118959	0.0451977
LOC129337684(NGFR-like)	1063.29	-0.86714	0.225497	-3.84547	0.000120323	0.00956304
LOC129346077	237.686	-0.887848	0.263249	-3.37265	0.000744474	0.0333392
SOSTDC1	840.572	-0.901394	0.230926	-3.90338	9.48575e-05	0.00811915
TNFAIP8L3	307.325	-0.916356	0.272158	-3.367	0.000759898	0.0337609
NRXN1	356.89	-0.917612	0.27764	-3.30504	0.000949641	0.0390953
RFLNB	311.133	-0.923171	0.239405	-3.8561	0.000115211	0.00939942
ALDH1A2	301.906	-0.945479	0.211169	-4.47736	7.55714e-06	0.00109039
LOC129343219	240.463	-0.951203	0.257613	-3.69237	0.000222171	0.0148277
NRG2	92.0299	-0.953043	0.272306	-3.4999	0.00046544	0.0242924
LOC129341007	203.617	-1.01153	0.216771	-4.66634	3.06606e-06	0.000573466
LOC129338605	61.8651	-1.02374	0.306544	-3.33961	0.000838962	0.0360021
SULF1	309.04	-1.03119	0.287726	-3.58394	0.000338455	0.019646
LOC129333131(SERPINB10-like)	184.417	-1.05436	0.313302	-3.36534	0.000764508	0.0337936
PALM3	65.7544	-1.09411	0.306003	-3.5755	0.00034956	0.0201363
LOC129338689(SULT1C2-like)	403.37	-1.09734	0.293112	-3.74377	0.000181282	0.0130178
ANGPTL6	974.458	-1.10709	0.269112	-4.11384	3.89131e-05	0.00415165
CRMP1	127.413	-1.11254	0.274592	-4.05162	5.08639e-05	0.00493967
CLSTN3	382.412	-1.13098	0.226838	-4.98587	6.16841e-07	0.000166877
LOC129346334(LYZ-like)	210.291	-1.13205	0.30746	-3.68194	0.000231465	0.0151805
NOTUM	439.445	-1.13243	0.267858	-4.22773	2.36058e-05	0.00279397
LOC129340130(CLDN4-like)	94.1471	-1.16556	0.356215	-3.27206	0.00106767	0.0421229
COL2A1	1521.25	-1.16935	0.204533	-5.71718	1.08309e-08	7.13429e-06
INSRR	227.108	-1.21572	0.325664	-3.73305	0.000189172	0.0133786
LRFN1	46.9851	-1.22245	0.377245	-3.24047	0.00119333	0.0451977
FZD9	79.9931	-1.23839	0.33206	-3.72941	0.000191928	0.0134616
GAPDHS	83.1495	-1.25705	0.33059	-3.80244	0.000143277	0.0109078
ENPP2	1045.86	-1.29838	0.218234	-5.94951	2.6895e-09	2.54662e-06
LOC129332476(SELENBP1-like)	148.554	-1.33958	0.41039	-3.26418	0.00109783	0.0427761
GALNT15	41.1175	-1.34984	0.41022	-3.29054	0.000999955	0.0405062
NTS	67.7125	-1.38604	0.326692	-4.24265	2.20896e-05	0.00269885
LOC129329976(SELENBP1-like)	12048.8	-1.43585	0.365066	-3.93313	8.38466e-05	0.00745636
LOC129323551	357.239	-1.52212	0.264192	-5.76141	8.34155e-09	6.01783e-06
LOC129333908	1057.81	-1.68016	0.386043	-4.35226	1.34742e-05	0.00177507
CCDC136	35.5375	-1.74753	0.500353	-3.4926	0.000478349	0.0246496
APOE	154.976	-1.7729	0.333939	-5.30904	1.10204e-07	4.281e-05
SMAD9	38.7692	-2.0678	0.51383	-4.0243	5.71456e-05	0.00541097
LOC129327751	61.521	-2.27131	0.681753	-3.33157	0.000863577	0.0362802
LOC129343888	58.8751	-2.39086	0.692482	-3.45259	0.000555235	0.0271285
LOC129323589(COL28A1-like)	150.007	-2.80512	0.529913	-5.29355	1.19963e-07	4.43278e-05
CCDC81	15.5471	-3.08207	0.905369	-3.40422	0.000663541	0.030742
AHRR	52.119	-3.12035	0.399533	-7.80999	5.71944e-15	2.16624e-11
LOC129332614(S100A12-like)	28.7999	-3.36252	0.963352	-3.49044	0.000482233	0.0247655

[truncated: 5 more sheets: SuppTable10, SuppTable11, SuppTable12, SuppTable13, SuppTable14]
