# Supplementary material for: Candidate genes underlying hypomelanistic morphs in squamate reptiles
Source: Genetics. 2025 Nov 3;232(1):iyaf236. doi: 10.1093/genetics/iyaf236 (PMC12774848; doi:10.1093/genetics/iyaf236)
Supplement: iyaf236_Supplementary_Data [file iyaf236_supplementary_data.zip › Supplementary_File_3_GENETICS-2025-308529.txt]

Hypomelanistic corn snake


EED_Hypomelanistic_corn_snake      -----------------MSERRR-GTGGRNEAPEAAAAAAATATTATAATDMPTKKQKLS
EED_Corn_snake                     -----------------MSERRR-GAGGRNEAPEAAAAAAATATTATAATDMPTKKQKLS
EED_Leopard_gecko                  MPRPALYGSGRGWGAGKMSERRRGGGGGRGDVAGAAGA------------EMPAKKQKLS
                                                    ****** * ***.:.. **.*            :**:******

EED_Hypomelanistic_corn_snake      SDENSNPGDLSGDENDDAVSIESGTNTERPDTPTNTPNAPGRKSWGKGKWKSKKCKYSFK
EED_Corn_snake                     SDENSNPGDLSGDENDDAVSIESGTNTERPDTPTNTPNAPGRKSWGKGKWKSKKCKYSFK
EED_Leopard_gecko                  SDENSNPGDLSGDENDDAVSIESGTNTERPDTPTNTPNAPGRKSWGKGKWKSKKCKYSFK
                                   ************************************************************

EED_Hypomelanistic_corn_snake      CVNSLKEDHSQPLFGVQFNWHSKEGDPLVFATVGSNRVTLYECHSQGEIRLLQSYVDADA
EED_Corn_snake                     CVNSLKEDHSQPLFGVQFNWHSKEGDPLVFATVGSNRVTLYECHSQGEIRLLQSYVDADA
EED_Leopard_gecko                  CVNSLKEDHGQPLFGVQFNWHSKEGDPLVFATVGSNRVTLYECHSQGEIRLLQSYVDADA
                                   *********.**************************************************

EED_Hypomelanistic_corn_snake      DENFYTCAWTYDSNTSHPLLAVAGSRGIIRIINPITMQCIKHYVGHGNAINELKFHPRDP
EED_Corn_snake                     DENFYTCAWTYDSNTSHPLLAVAGSRGIIRIINPITMQCIKHYVGHGNAINELKFHPRDP
EED_Leopard_gecko                  DENFYTCAWTYDSNTSHPLLAVAGSRGIIRIINPITMQCIKHYVGHGNAINELKFHPRDP
                                   ************************************************************

EED_Hypomelanistic_corn_snake      NLLLSVSKDHALRLWNIQTDTLVAIFGGVEGHRDEVLSADYDLLGEKIMSCGMDHSLKLW
EED_Corn_snake                     NLLLSVSKDHALRLWNIQTDTLVAIFGGVEGHRDEVLSADYDLLGEKIMSCGMDHSLKLW
EED_Leopard_gecko                  NLLLSVSKDHALRLWNIQTDTLVAIFGGVEGHRDEVLSADYDLLGEKIMSCGMDHSLKLW
                                   ************************************************************

EED_Hypomelanistic_corn_snake      RINSKRMINAIKESYEYNPNKTNRPFVSQKIHFPDFSTRDIHRNYVDCVRWLGDLILSKS
EED_Corn_snake                     RINSKRMINAIKESYEYNPNKTNRPFVSQKIHFPDFSTRDIHRNYVDCVRWLGDLILSKS
EED_Leopard_gecko                  RINSKRMMNAIKESYEYNPNKTNRPFVSQKIHFPDFSTRDIHRNYVDCVRWLGDLILSKS
                                   *******:****************************************************

EED_Hypomelanistic_corn_snake      CENAIVCWKPGKMEDNIDKIKPSESNVTILGRFDYSQCDIWYMRFSMDFWQKMLALGNQV
EED_Corn_snake                     CENAIVCWKPGKMEDNIDKIKPSESNVTILGRFDYSQCDIWYMRFSMDFWQKMLALGNQV
EED_Leopard_gecko                  CENAIVCWKPGKMEDNIDKIKPSESNVTILGRFDYSQCDIWYMRFSMDFWQKMLALGNQV
                                   ************************************************************

EED_Hypomelanistic_corn_snake      GKLYVWDLEVEDPHKAKCTTLTHPKCAAAIRQTSFSRDSSILIAVCDDASIWRWDRLR
EED_Corn_snake                     GKLYVWDLEVEDPHKAKCTTLTHPKCAAAIRQTSFSRDSSILIAVCDDASIWRWDRLR
EED_Leopard_gecko                  GKLYVWDLEIEDPHKAKCTTLTHPKCAAAIRQTSFSRDSSILIAVCDDASIWRWDRLR
                                   *********:************************************************

/////

PRSS23_Hypomelanistic_corn_snake      MVALPGFLLLLWIVKGVVPSHPHGKPTWPTYKVPVVLPQLTIPLDKPHFDAEAHLEVVSP
PRSS23_Corn_snake                     MVALPGFLLLLWIVKGVVPSHPHGKPTWPTYKVPVVLPQLTIPLDKPHFDAEAHLEVVSP
PRSS23_Leopard_gecko                  MVGLPALIFLLWTVEGVISSSSHWKPTWPSYKVPVVVPQLTVNLDKPQFDAEAKLEVVSP
                                      **.**.:::*** *:**:.* .* *****:******:****: ****:*****:******

PRSS23_Hypomelanistic_corn_snake      CGPSCHKRSPLPTYEEAKDYLSYETLYSNGSRTETEIGIYIVSRISTGERSRSRTKRQIY
PRSS23_Corn_snake                     CGPSCHKRSPLPTYEEAKDYLSYETLYSNGSRTETEIGIYIVSRTSTGERSRSRTKRQIY
PRSS23_Leopard_gecko                  CDPSCHKRSPLPTYEEVKDYLSYETLYSNGSRTETEVGIYIITSGNAGAPSRSRTKRQIY
                                      *.**************.*******************:****::  .:*  **********

PRSS23_Hypomelanistic_corn_snake      GYDTRFSIFGKDFLLNYPFSTSVKLSTGCTGTLVAEKHVLTAAHCIHDGKSYVKGAKKLR
PRSS23_Corn_snake                     GYDTRFSIFGKDFLLNYPFSTSVKLSTGCTGTLVAEKHVLTAAHCIHDGKSYVKGAKKLR
PRSS23_Leopard_gecko                  GYDTRFNIFGKDFLLNYPFSTSVKLSTGCTGTLVAEKHVLTAAHCIHDGKSYVKGAKKLR
                                      ******.*****************************************************

PRSS23_Hypomelanistic_corn_snake      VGFLRPKPKDGVKRTNNSSIPEPEKMKFQWIRVKRTHVPKGWIKGNANDIGMDYDYALLE
PRSS23_Corn_snake                     VGFLRPKPKDGVKRTNNSSIPEPEKMKFQWIRVKRTHVPKGWIKGNANDIGMDYDYALLE
PRSS23_Leopard_gecko                  VGFLRPKLKDGSKGANISSSSEPERMKFQWIRVKRTHVPKGWIKGNANDIGMDYDYALLE
                                      ******* *** * :* ** .***.***********************************

PRSS23_Hypomelanistic_corn_snake      LKKPHKRKFMKIGVSPAARQLPKGRIHFSGYDNDRPGNLVYRFCDVKDETYDLLYQQCDA
PRSS23_Corn_snake                     LKKPHKRKFMKIGVSPAARQLPKGRIHFSGYDNDRPGNLVYRFCDVKDETYDLLYQQCDA
PRSS23_Leopard_gecko                  LKKPHKRKFMNIGVSPPARQLPGGRIHFSGYDNDRPGNLVYRFCDVKDETFDLLYQQCDA
                                      **********:*****.***** ***************************:*********

PRSS23_Hypomelanistic_corn_snake      QPGASGSGVYVRMWKRQNHKWERKIIGIFSGHQWVDTNGSPQDFNVAVRITPLKYAQICF
PRSS23_Corn_snake                     QPGASGSGVYVRMWKRQNHKWERKIIGIFSGHQWVDTNGSPQDFNVAVRITPLKYAQICF
PRSS23_Leopard_gecko                  QPGASGSGVYVRMWKRPNHRWERKIIGIFSGHQWVDTNGSPQDFNVAVRITPLKYAQICY
                                      **************** **.***************************************:

PRSS23_Hypomelanistic_corn_snake      WITGNYQQCRDG
PRSS23_Corn_snake                     WITGNYQQCRDG
PRSS23_Leopard_gecko                  WIKGNYMDCRDG
                                      **.*** :****

/////

CTSC_Leopard_gecko                  MVRSALPLAALLLLLLRQ---SWADTPANCTFEDLEGTWVFQVGRGQGERNNRLNCTQVG
CTSC_Hypomelanistic_corn_snake      MARLAAWLSSFLLAALLQVGPCTADTPANCTFEDLVGTWVLQVRSGQGPPTREINCSDLG
CTSC_Corn_snake                     MARLAAWLSSFLLAALLQVGPCTADTPANCTFEDLVGTWVLQVRSGQGPPTREINCSDLG
                                    *.* *  *:::**  * *   . ************ ****:**  ***  .. :**:::*

CTSC_Leopard_gecko                  PIEKKVVVHLQKLDVAQDDEGNSGFFTIIYNQGFEVVLNNYKWFAFFKYVLGKENVTSYC
CTSC_Hypomelanistic_corn_snake      PVEKKITVHLQKLDVAEDDQGNYGFFTIIYNQGFEIVLNNYKWFAFFKYKKEGSTMTSYC
CTSC_Corn_snake                     PVEKKITVHLQKLDVAEDDQGNYGFFTIIYNQGFEIVLNSYKWFAFFKYKKEGSTMTSYC
                                    *:***:.*********:**:** ************:***.*********    ..:****

CTSC_Leopard_gecko                  NETMPGWVHDVLGHNWACFTGQKVSPPSPGVRVDPLPVWQTYGSSMKRPYVSSIDFVKAI
CTSC_Hypomelanistic_corn_snake      NETLPGWVHDVLGHNWACFTGIKVSSSGPQVRVHQLPPWKSSRRIQQRFHVTNYDFVKAI
CTSC_Corn_snake                     NETLPGWVHDVLGHNWACFTGIKVSSSGPQVRVHQLPPWKSSRRIQQRFHVTNYDFVKAI
                                    ***:***************** ***...* ***  ** *::     :* :*:. ******

CTSC_Leopard_gecko                  NAVQKSWRATTYREYGALTLEDFHRRAGGLKSRIPNRPKTAPLTAEVIKAAASLPASWDW
CTSC_Hypomelanistic_corn_snake      NAVQKSWRATAYREYDRLTLQDFIRRAGGLKSKTP-RPKPAPLASEILKEAQNLPESWDW
CTSC_Corn_snake                     NAVQKSWRATAYREYDRLTLQDFIRRAGGLKSKTP-RPKPAPLASEILKEAQNLPESWDW
                                    **********:****. ***:** ********. * ***.***::*::* * .** ****

CTSC_Leopard_gecko                  RDVNGVNYISPVRDQGPCGSCYAFATMGMMEARIRILSNNTQTPVLSPQQIVSCTEYAQG
CTSC_Hypomelanistic_corn_snake      RNMNGVNYVSPVRNQASCGSCYAFASMGMLEARIRILTNNSQTPTLSPQQVVSCSEYSQG
CTSC_Corn_snake                     RNMNGVNYVSPVRNQASCGSCYAFASMGMLEARIRILTNNSQTPTLSPQQVVSCSEYSQG
                                    *::*****:****:*..********:***:*******:**:***.*****:***:**:**

CTSC_Leopard_gecko                  CMGGFPYLV-GKYAQDFGVAEESCLPYTGVDSPCSLKKDCYHYYTSDYHYVGGFYGGCNE
CTSC_Hypomelanistic_corn_snake      CDGGFPYLIAGKYIQDFGIVEEACFPYKGMDSPCTLRNDCYRYYTSNYYYVGGFYGGCNE
CTSC_Corn_snake                     CDGGFPYLIAGKYIQDFGIVEEACFPYKGVDSPCTLRNDCYRYYTSNYYYVGGFYGGCNE
                                    * ******: *** ****:.**:*:**.*:****:*.:***.****:*:***********

CTSC_Leopard_gecko                  ALMKLELVKNGPMAVCFQVFPDFPNYRGGIYHHTGLMDPFNPFEMADHAVLLVGYGSDPH
CTSC_Hypomelanistic_corn_snake      AWMKLELIKHGPMAVAFEVYNDFMYYSGGIYHHTGLMDPFNPFELTNHAVLLVGYGSDPH
CTSC_Corn_snake                     AWMKLELIKHGPMAVAFEVYNDFMYYSGGIYHHTGLMDPFNPFELTNHAVLLVGYGSDPH
                                    * *****:*:*****.*:*: **  * *****************:::*************

CTSC_Leopard_gecko                  TGEKFWIVKNSWSDSWGEDGYFRIRRGSDECAIESIAVATSPITHV
CTSC_Hypomelanistic_corn_snake      SGEPFWIVKNSWGTSWGEEGYFRIRRGSDECAIESIAVASTPIPKI
CTSC_Corn_snake                     SGEPFWIVKNSWGTSWGEEGYFRIRRGSDECAIESIAVASTPIPKI
                                    :** ********. ****:********************::**.::

/////

NOX4_Leopard_gecko                  ------------------------------------------------MLGLGLCLSRAS
NOX4_Hypomelanistic_corn_snake      MAPSWKSWLANEGSKHLFLLLWLCLNVGLFWKTFRLYYCKPQYYYLHQMLGLGLCLSRAS
NOX4_Corn_snake                     MAPSWKSWLANEGSKHLFLLLWLCLNVGLFWKTFRLYYCKPQYYYLHQMLGLGLCLSRAS
                                                                                    ************

NOX4_Leopard_gecko                  ASVLNLNCSLVLLPMCRILLAFLRGSQKVASRKTRRLLDKSKTFHVTCGVTICIFSVVHV
NOX4_Hypomelanistic_corn_snake      AAVLNLNCSLVLLPVLRVLLALVRGSQKLPSRKARRLLDKSKAFHVTCGLTVCIFSVIHV
NOX4_Corn_snake                     AAVLNLNCSLVLLPVLRVLLALVRGSQKLPSRKARRLLDKSKAFHVTCGLTVCIFSVIHV
                                    *:************: *:***::*****:.***:********:******:*:*****:**

NOX4_Leopard_gecko                  AAHLVNALNFSVNYSEEFLALNAASFHGEDPRKLLFATVPGLTGVIMVLVLFLMSTASTY
NOX4_Hypomelanistic_corn_snake      AAHLVNALNFSVNYSEEFLALNAASYRGEDPRKFLFATVPGLTGVLMVLILFLMSTASTY
NOX4_Corn_snake                     AAHLVNALNFSVNYSEEFLALNAASYRGEDPRKFLFATVPGLTGVLMVLILFLMSTASTY
                                    *************************:.******:***********:***:**********

NOX4_Leopard_gecko                  AIRVSNYDIFLYTHNLFFVFYLLLMLHVSGGVLKYQTNLKEHPPGCFNRNGTVQGDSKEV
NOX4_Hypomelanistic_corn_snake      AIRVSDYDIFWYTHNLFFVFYLLLILHVSRGVLKYQTNLKEHPPGCYNPNGTIEKDIPFE
NOX4_Corn_snake                     AIRVSDYDIFWYTHNLFFVFYLLLILHVSRGVLKYQTNLKEHPPGCYNPNGTIEKDIPFE
                                    *****:**** *************:**** ****************:* ***:: *    

NOX4_Leopard_gecko                  NGLEKSPSERDRTSVPGGSAELDPIIQNSFMQICTEEPKFQAHFPETWLWISGPLCLYCA
NOX4_Hypomelanistic_corn_snake      SGFKPSLAASAAEHFPGPSMELEPLLESNFS--CAEVPKFQACFPETWLWISGPLCLYCV
NOX4_Corn_snake                     SGFKPSLAASAAEHFPGPSMELEPLLESNFS--CAEVPKFQACFPETWLWISGPLCLYCV
                                    .*:: * :      .** * **:*:::..*   *:* ***** ****************.

NOX4_Leopard_gecko                  ERLYRYIQSSNKPVTITAVISHPCNVLEIRMMKEGFRARPGQYIILHCPSVSSLESHPFT
NOX4_Hypomelanistic_corn_snake      ERLYRYIYSSYKPVTLTAVINHPSDVLEIQMMKESFKARPGQYVVLHCPSVSSLESHPFT
NOX4_Corn_snake                     ERLYRYIYSSYKPVTLTAVINHPSDVLEIQMMKESFKARPGQYVVLHCPSVSSLESHPFT
                                    ******* ** ****:****.**.:****.****.*.******::***************

NOX4_Leopard_gecko                  LTLCPTATRATFGIHLKVVGDWTERFRDTLFLHSSWDAEILPVFQQRRYPKLYVDGPFGS
NOX4_Hypomelanistic_corn_snake      LTMCPTATKATFGVHIKVVGDWTERFRDQLLLHSSWDAAILPVFHQRCYPKLYVDGPFGS
NOX4_Corn_snake                     LTMCPTATKATFGVHIKVVGDWTERFRDQLLLHSSWDAAILPVFHQRCHPKLYVDGPFGS
                                    **:*****.****:*:************ *:******* *****:** :***********

NOX4_Leopard_gecko                  PFEESFNYEVSLCVAGGIGVTPFASILNTLLSDDWECYKLRRLYFVWVCRDVRYFHCFAD
NOX4_Hypomelanistic_corn_snake      PFEESFNYEVSLCIAGGIGVTPFAAIFNTLL-DDWNHYKLRRLYFIWVCRDILSFHWFAD
NOX4_Corn_snake                     PFEESFNYEVSLCIAGGIGVTPFAAIFNTLL-DDWNHYKLRRLYFIWVCRDILSFHWFAD
                                    *************:**********:*:**** ***: ********:*****:  ** ***

NOX4_Leopard_gecko                  LLCSLHNKLWQENRPDFVNIQLYLTQTDGIQEITGEKYQVLNSRLSTRRPCWEHLFNEIA
NOX4_Hypomelanistic_corn_snake      LLCKLHNKLWQENRPDFINIQLYLSQTDGIQKIIGEKYQVLNRRLFIGRPRWKLLFNEIA
NOX4_Corn_snake                     LLCKLHNKLWEENRPDFINIQLYLSQTDGIQKIIGEKYQVLNRRLFIGRPRWKLLFNEIA
                                    ***.******:******:******:******:* ******** **   ** *: ******

NOX4_Leopard_gecko                  KCNRRKTVGVFCCGPNKISKALHKLSNSSNSYGTTFEYNKESFS
NOX4_Hypomelanistic_corn_snake      KYNRQKTVGVFCCGPRGISKAVHRQSNRDNPYGTKFEYNKESFS
NOX4_Corn_snake                     KYNRQKTVGVFCCGPCGISKAVHRQSNRDNPYGTKFEYNKESFS
                                    * **.**********  ****:*. ** .*.***.*********

/////

FOLH1-like[LOC117660097]_Hypomelanistic_corn_snake      MWTSLRTSIEPTYRRNRGCGPRIRFWVLAVGIAVILFLLGFLIGWLANKHAHQLPRTDVH
FOLH1-like[LOC117660097]_Corn_snake                     MWTSLRTSIEPTYRRNRGCGPRIRFWVLAVGIAVILFLLGFLIGWLANKHAHQLPRTDVH
FOLH1B-like[LOC129325967]_Leopard_gecko                 MWTSLQTVTEPSSPR----GPRRRFWVLLVGAAAGIFLLGFFIGWVS-KPTDPLPATGSN
                                                        *****.*  **:  *    *** ***** ** *. :*****:***:: * :  ** *. :

FOLH1-like[LOC117660097]_Hypomelanistic_corn_snake      EKMMEAFMKEMKAESIKQFLYNFTQQPHLAGTQENLHLAEQIQANWKAFGLDSVQLVPYD
FOLH1-like[LOC117660097]_Corn_snake                     EKMMEAFMKEMKAESIKQFLYNFTQQPHLAGTQENLHLAEQIQANWKAFGLDSVQLVPYD
FOLH1B-like[LOC129325967]_Leopard_gecko                 KKMKKTFLTEMKAENIQQFLHNFTRRPHLAGTEENLRLAEQIQAQWKEFGLDSVHLDPYD
                                                        :** ::*:.*****.*:***:***..******:***.*******:** ******:* ***

FOLH1-like[LOC117660097]_Hypomelanistic_corn_snake      VLLSYPNETSPNYISLIDERGQEIFNTSLSEPVPAGYETVEDIVPPYSAFSAQGEPEGDL
FOLH1-like[LOC117660097]_Corn_snake                     VLLSYPNETSPNYISLIDERGQEIFNTSLSEPVPAGYETVEDIVPPYSAFSAQGEPEGDL
FOLH1B-like[LOC129325967]_Leopard_gecko                 VLLSYPNEMDPNYISIVDEQGHEVFNTSLFEPPPPGYEDIGDVVPPYSAFSAQGVIEGDL
                                                        ******** .*****::**.*:*:***** ** *.*** : *:***********  ****

FOLH1-like[LOC117660097]_Hypomelanistic_corn_snake      VYVNYGRIEDFHRLEREMGINCSGKIVIVRYGKIFRGNKVKNAYLAGAKGIILYSDPADS
FOLH1-like[LOC117660097]_Corn_snake                     VYVNYGRIEDFHRLEREMGINCSGKIVIVRYGKIFRGNKVKNAYLAGAKGIILYSDPADS
FOLH1B-like[LOC129325967]_Leopard_gecko                 VYVNYGRIEDFFKLEREMGINCSGKIVIARYGKIFRGNKVKNSKMAGAKGVILYSDPADS
                                                        ***********..***************.*************: :*****:*********

FOLH1-like[LOC117660097]_Hypomelanistic_corn_snake      CAPGVQSYPDGWNLPGGGAQRGNILLLDGAGDPLTPGYPAKEYAYRLKEAQSAANLNIPV
FOLH1-like[LOC117660097]_Corn_snake                     CAPGVQSYPDGWNLPGGGAQRGNILLLDGAGDPLTPGYPAKEYAYRLKEAQSAANLNIPV
FOLH1B-like[LOC129325967]_Leopard_gecko                 CAPGVKPYPDGWNLPGGGAQRGNVLNLNGAGDPLTPGYPAKEYAYRYDEAEAVGLLKIPV
                                                        *****:.****************:* *:****************** .**::.. *:***

FOLH1-like[LOC117660097]_Hypomelanistic_corn_snake      HPIGYHDAEKLLKEIGGAPAPDDSWKGQLSVPYNVGPGFTGTSSKRKVRMHIYSFKQVRR
FOLH1-like[LOC117660097]_Corn_snake                     HPIGYHDAEKLLKEIGGAPAPDDSWKGQLSVPYNVGPGFTGTSSKRKVRMHIYSFKQVRR
FOLH1B-like[LOC129325967]_Leopard_gecko                 HPIGYHDAEKLLKEMGGAAPPDDSWKGNLSVPYNVGPGFVEGSSKRKVKMHVHSLNKVMR
                                                        **************:***..*******:***********.  ******.**::*:::* *

FOLH1-like[LOC117660097]_Hypomelanistic_corn_snake      IYNVIGILRGATEPDRYVILGGHRDSWVFGGIDPQSGAAVVHEIVRSFGKLKQEGWRPRR
FOLH1-like[LOC117660097]_Corn_snake                     IYNVIGILRGATEPDRYVILGGHRDSWVFGGIDPQSGAAVVHEIVRSFGKLKQEGWRPRR
FOLH1B-like[LOC129325967]_Leopard_gecko                 IYNVIGTLRGATEPDRYVILGGHRDSWVFGGIDPQSGAAVVHEVVRSFGNLKQKGWRPRR
                                                        ****** ************************************:*****:***:******

FOLH1-like[LOC117660097]_Hypomelanistic_corn_snake      TVIFASWDAEEFGLMGSTEWAEENVKILQERAVAYINADSSIEGNYTLRVDCTPSMHSLV
FOLH1-like[LOC117660097]_Corn_snake                     TVIFASWDAEEFGLMGSTEWAEENVKILQERAVAYINADSSIEGNYTLRVDCTPSMHSLV
FOLH1B-like[LOC129325967]_Leopard_gecko                 TIIFASWDAEEFGLLGSTEWAEQNVKLLQERAVAYINADSSVEGNYTLRVDCTPLMYSLV
                                                        *:************:*******:***:**************:************ *:***

FOLH1-like[LOC117660097]_Hypomelanistic_corn_snake      YNLTKEIPSPDEGFEGRSLFESWYEKNPSREQKGFPRINKLGSGNDFEVFFQRLGIASGR
FOLH1-like[LOC117660097]_Corn_snake                     YNLTKEIPSPDEGFEGRSLFESWYEKNPSREQKGFPRINKLGSGNDFEVFFQRLGIASGR
FOLH1B-like[LOC129325967]_Leopard_gecko                 YNLTKEIPSPDEGFEGRSLYESWLKKNPW---KNVPWINKLGSGNDFEVFFQRLGIASGR
                                                        *******************:*** :***    *..*.***********************

FOLH1-like[LOC117660097]_Hypomelanistic_corn_snake      ARYTKNFKVDKFSSYPVYHSVYETYEIVEKFYDPTFKNHLAVAQVRGGLVFELAAAALLP
FOLH1-like[LOC117660097]_Corn_snake                     ARYTKNFKVDKFSSYPVYHSVYETYEIVEKFYDPTFKNHLAVAQVRGGLVFELAAAALLP
FOLH1B-like[LOC129325967]_Leopard_gecko                 ARYTKNWKVDKFSSYPVYHSVYETYEIVKQFYDPTFKNHRAVAQVRGGLVFELADSLVLP
                                                        ******:*********************::********* ************** : :**

FOLH1-like[LOC117660097]_Hypomelanistic_corn_snake      FDCRDYAKALNSYVDVIYNTTMKHQAAMEAHNVSLVLLRDSVKAFSDVASDFHRRLELVD
FOLH1-like[LOC117660097]_Corn_snake                     FDCRDYAKALNSYVDVIYNTTMKHQAAMEAHNVSLVLLRDSVKAFSDVASDFHRRLELVD
FOLH1B-like[LOC129325967]_Leopard_gecko                 FNCQDYAEALKSYARVIYNMTQKHPSELAAYSVSLEPLLSAVKNFSEAANDFHRRLQLLD
                                                        *:*.***:**:**. **** * ** : : *:.***  * .:** **:.*.******:*:*

FOLH1-like[LOC117660097]_Hypomelanistic_corn_snake      IHNPIEVRSWNDQLMFLERAFIDPLGLPGRPFYRHIIFAPNSHNKYAGVSFPGIYDALFD
FOLH1-like[LOC117660097]_Corn_snake                     IHNPIEVRSWNDQLMFLERAFIDPLGLPGRPFYRHIVFAPNSHNKYAGVSFPGIYDALFD
FOLH1B-like[LOC129325967]_Leopard_gecko                 TRNPLAVRSWNDQLMFLERAFIDPLGLPGTPFYRHVIFAPNRHNKYAGVSFPGIYDALFD
                                                        .**: *********************** *****::**** ******************

FOLH1-like[LOC117660097]_Hypomelanistic_corn_snake      IDHKEDQEKAWEEVKKQIFVAAFTVTAAAGTLKETP
FOLH1-like[LOC117660097]_Corn_snake                     IDHKEDQEKAWEEVKKQIFVAAFTVTAAAGTLKETP
FOLH1B-like[LOC129325967]_Leopard_gecko                 IGSRADQREAWREVKRQISIAAYTVQAAAGTLREPA
                                                        *. . ** :** ***.** :**:** ******.*..

/////

NAALAD2-like[LOC129326150]_Leopard_gecko                  MPR-RVALCSWLGFSALLALFALGILVGWSVKSVDRSAGLADGYQDARRQLFAEMKAANI
NAALAD2-like[LOC117660188]_Hypomelanistic_corn_snake      MGRWKVALCSWLGIAALVALFLLGFLAGWLVKFLIDPHGTNQVFLSVRKQLFSEMKAENI
NAALAD2-like[LOC117660188]_Corn_snake                     MGRWKVALCSWLGIAALVALFLLGFLAGWLVKFLIDPHGTNQVFLSVRKQLFSEMKAENI
                                                          * * .********::**:*** **:*.** ** :  . *  : : ..*.***:**** **

NAALAD2-like[LOC129326150]_Leopard_gecko                  KEFLRSFTKLPHVAGTEQNLHLAKEIQAQWKEFGLDTAELVHYDVLLSYPNQSAPNYVSI
NAALAD2-like[LOC117660188]_Hypomelanistic_corn_snake      QDFLHSFTSFPHVAGTEQNLRLAKQIQSQWKTFGLDTAELVHYDVLLSYPNQSSPNYISI
NAALAD2-like[LOC117660188]_Corn_snake                     QDFLHSFTSFPHVAGTEQNLRLAKQIQSQWKTFGLDTAELVHYDVLLSYPNQSSPNYISI
                                                          ::**.***.:**********.***:**:*** *********************:***:**

NAALAD2-like[LOC129326150]_Leopard_gecko                  TDERGNEIFNTSLFEAPPPGYENVSGVLPPYNAFSPQGVLTADLVYVNYGRTEDFFKLER
NAALAD2-like[LOC117660188]_Hypomelanistic_corn_snake      TDNGGKEIFNSSLFEPPPEGYANISGVLPPYNAFSAQGEPQADLVYVNYGRTEDFFKLER
NAALAD2-like[LOC117660188]_Corn_snake                     TDNGGKEIFNSSLFEPPPEGYANISGVLPPYNAFSAQGEPQADLVYVNYGRTEDFFKLER
                                                          **: *:****:****.** ** *:***********.**   *******************

NAALAD2-like[LOC129326150]_Leopard_gecko                  EMGINCTGKIVIARYGKIFRGNKVKNAMLAGAKGIVLYSDPADYCALGVNPYPDGWNLPG
NAALAD2-like[LOC117660188]_Hypomelanistic_corn_snake      EMGINCTGKILIARYGKIFRGNKVKNAMLAGAKGIILYSDPADYCAPGVKPYPDGWNLPG
NAALAD2-like[LOC117660188]_Corn_snake                     EMGINCTGKILIARYGKIFRGNKVKNAMLAGAKGIILYSDPADYCAPGVKPYPDGWNLPG
                                                          **********:************************:********** **:**********

NAALAD2-like[LOC129326150]_Leopard_gecko                  GGVQRGNVLNLNGAGDPLTPGYPAKEYTFRYEVEDGVGIPRIPVHPIGYHDAEILLRFMG
NAALAD2-like[LOC117660188]_Hypomelanistic_corn_snake      QGVQRGNVLNLNGAGDPLTPGYPAKDYMFRLDVSDGVGIPTIPVHPISYHDAEVLLRLMG
NAALAD2-like[LOC117660188]_Corn_snake                     QGVQRGNVLNLNGAGDPLTPGYPAKDYMFRLDVSDGVGIPTIPVHPISYHDAEVLLRLMG
                                                          ************************:* ** :*.****** ******.*****:***:**

NAALAD2-like[LOC129326150]_Leopard_gecko                  GAAAPDKTWKGNLNVSYNIGPGFSGDHSTRKVRMHVHTINKLTRIYNVIGTIKGAEEPDR
NAALAD2-like[LOC117660188]_Hypomelanistic_corn_snake      GSAAPDKSWKGNLNVSYNVGPGFLDQYSTRKVKMHVHSTSQITRIYNVIGSIKGAVEPDR
NAALAD2-like[LOC117660188]_Corn_snake                     GSAAPDKSWKGNLNVSYNVGPGVLDQYSTRKVKMHVHSTSQITRIYNVIGSIKGAVEPDR
                                                          *:*****:**********:***. .::*****.****: .::********:**** ****

NAALAD2-like[LOC129326150]_Leopard_gecko                  YIIFGGHRDSWVFGGIDPTTGSAVLQEVARSFGKMVTKGWRPRRTIIFASWDAEEFGLLG
NAALAD2-like[LOC117660188]_Hypomelanistic_corn_snake      YIIFGGHRDSWVFGGIDPTTGAAVLQEVARSFGKMMEKGWRPRRTIIFASWDAEEFGLLG
NAALAD2-like[LOC117660188]_Corn_snake                     YIIFGGHRDSWVFGGIDPTTGAAVLQEVARSFGKMMEKGWRPRRTIIFASWDAEEFGLLG
                                                          *********************:*************: ***********************

NAALAD2-like[LOC129326150]_Leopard_gecko                  STEWAEENAKILQARAVAYINTDSSIEGNYTLRVDCSPLLNQLVYRLTKEISSPDEGYES
NAALAD2-like[LOC117660188]_Hypomelanistic_corn_snake      STEWAEENSKLLQTRAVAYINTDSSIEGNYTLRVDCTPLLNQLVYNLTKEISSPDEGYEG
NAALAD2-like[LOC117660188]_Corn_snake                     STEWAEENSKLLQTRAVAYINTDSSIEGNYTLRVDCTPLLNQLVYNLTKEISSPDEGYEG
                                                          ********:*:**:**********************:********.*************.

NAALAD2-like[LOC129326150]_Leopard_gecko                  KSLYESWLEKDPSPESPHLPRINKLGSGSDFEAYFQRLGITSGRARYTKNRNLDKFSSYP
NAALAD2-like[LOC117660188]_Hypomelanistic_corn_snake      KSLYQSWLEKDPSSENNQRPRINKLGSGSDFEAFFQRLGIASGRVRYTKNRKVDKYSNYP
NAALAD2-like[LOC117660188]_Corn_snake                     KSLYQSWLEKDPSSENNQRPRINKLGSGSDFEAFFQRLGIASGRVRYTKNRKVDKYSNYP
                                                          ****:********.*. : **************:******:***.******::**:*.**

NAALAD2-like[LOC129326150]_Leopard_gecko                  VYHTIYETFELVERFYDPTFRKQLAVAWLRGGLVYELANSQVIPFNCQDYGNALRSYSQE
NAALAD2-like[LOC117660188]_Hypomelanistic_corn_snake      VYHTTYETFELVKRFYDPSFQKQFTVAQIRAGLVYELADSPVLPFRCQDYAEALKLYANE
NAALAD2-like[LOC117660188]_Corn_snake                     VYHTTYETFELVKRFYDPSFQKQFTVAQIRAGLVYELADSPVLPFRCQDYAEALKLYANE
                                                          **** *******:*****:*.**::**.:*.*******:* *:**.****.:**. *::*

NAALAD2-like[LOC129326150]_Leopard_gecko                  IYDLALKHKTELEMYEVSFDPLFSSVANFTAAAADFHQRLSQLDKKNPMAVRSTNDQLML
NAALAD2-like[LOC117660188]_Hypomelanistic_corn_snake      IYDQAKKHKEELEKYQVSFEALFFAVNHFASVAPVFHRRLSQLDMNNPIAVRSMNDQLMF
NAALAD2-like[LOC117660188]_Corn_snake                     IYDQAKKHKEELEKYQVSFEALFFAVNHFASVAPVFHRRLSQLDMNNPIAVRSMNDQLMF
                                                          *** * *** *** *:***:.** :* :*::.*. **.****** :**:**** *****:

NAALAD2-like[LOC129326150]_Leopard_gecko                  LERAFTDPLGLPGRQFYRHVIFAPSSHNKYAGIAFPGIYDAMFDIASRRDQRKAWQEVKR
NAALAD2-like[LOC117660188]_Hypomelanistic_corn_snake      LERAFIDPLGLPGRPFYRHIVFAPSSRNKYAGMSFPGIYDALFDIGSRTDPQKAWKEVKR
NAALAD2-like[LOC117660188]_Corn_snake                     LERAFIDPLGLPGRPFYRHIVFAPSSRNKYAGMSFPGIYDALFDIGSRTDPQKAWKEVKR
                                                          ***** ******** ****::*****.*****::*******:***.** * .***:****

NAALAD2-like[LOC129326150]_Leopard_gecko                  QISIAAFTLQAAAETLRVAA
NAALAD2-like[LOC117660188]_Hypomelanistic_corn_snake      QISIAAFTVQAAAGILEEVL
NAALAD2-like[LOC117660188]_Corn_snake                     QISIAAFTVQAAAGILEEVL
                                                          ********:****  *  . 

==================================================================================================
Hypome1 leopard gecko

TYR_corn_snake                 MPLFSISIILGILPLGSSQFPRACANSDNLLRKECCPTWPGDGSPCGELSGRGSCRGSLL
TYR_Hypome1_leopard_gecko      MSFFSIGVLLGILPLGSSQFPRACANSDSLLKKECCPVWPGDGSPCGQLSGRGSCRDILL
TYR_Leopard_gecko              MSFFSIGVLLGILPLGSSQFPRACANSDSLLKKECCPVWPGDGSPCGQLSGRGSCRDILL
                               *.:***.::*******************.**.*****.*********:********. **

TYR_corn_snake                 SVAPLGPQFPFSGVDDREDWPAVFYNRTCRCSGNFMGYNCGDCKFNFGGPNCTERKLQVR
TYR_Hypome1_leopard_gecko      SNAPLGPQYPFSGVDDREDWPAVFYNRTCQCSGNFMGFHCGECKFNFVGLNCSERRMRVR
TYR_Leopard_gecko              SNAPLGPQYPFSGVDDREDWPAVFYNRTCQCSGNFMGFHCGECKFNFVGLNCSERRMRVR
                               * ******:********************.*******::**:***** * **:**.:.**

TYR_corn_snake                 KDIFKLNAGESYQFLAYLNLAKYTTSRDFVIAAGTYAQMNNGTTPMFRDTSVYDLFVWMH
TYR_Hypome1_leopard_gecko      KDIFRISDREKNQFLAYLNLAKHTTSRDFVIAIGTYAQMNNGSNPMFRDINLYDLFVWMH
TYR_Leopard_gecko              KDIFRISDREKNQFLAYLNLAKHTTSRDFVIAIGTYAQMNNGSNPMFRDINLYDLFVWMH
                               ****.:.  *. **********:********* *********:.***** .:********

TYR_corn_snake                 YYASRDTLLGGANVWRDIDFAHEAPGFLPWHRLFLLLWEREIQKLTGNEDFTVPYWDWRD
TYR_Hypome1_leopard_gecko      YYVSRDTLLGGTNVWQNIDFAHEAPGFLPWHRLFLLMWENEIQKLTGNENFTIPYWDWRD
TYR_Leopard_gecko              YYVSRDTLLGGTNVWQNIDFAHEAPGFLPWHRLFLLMWENEIQKLTGNENFTIPYWDWRD
                               **.********:***.:*******************:**.*********:**:*******

TYR_corn_snake                 AEGCDICTDEYMGGRHPSQPNLLNPGSFFSSWQVICTQSEEYNSRQSLCNGTNEGPVLRN
TYR_Hypome1_leopard_gecko      AENCDVCTDDLMGGRHPTNPDILSPGSFFSSWQVICSRSEEYNSRQELCNGTNEGPLLRN
TYR_Leopard_gecko              TENCDVCTDDLMGGRHPTNPDILSPGSFFSSWQVICSRSEEYNSRQELCNGTNEGPLLRN
                               :*.**:***: ******::*::*.************:.********.*********:***

TYR_corn_snake                 PGNHDKRRTPRLPTSAEVEFCLSLTQYETGTMDKMANFSFRNTLEGFASPSTGISNLSQS
TYR_Hypome1_leopard_gecko      PGNHDRGRTPRLPSSADVEFCLSLTEYEAGTMDKMANFSFRNTLEGFANPSTAISNISQS
TYR_Leopard_gecko              PGNHDRGRTPRLPSSADVEFCLSLTEYEAGTMDKMANFSFRNTLEGFANPSTAISNISQS
                               *****. ******:**:********:**:*******************.***.***:***

TYR_corn_snake                 SLHNALHIYMNGSMSQVQGSANDPIFILHHAFVDSIYEQWLRRHKPLLQAYQ-ANAPIGH
TYR_Hypome1_leopard_gecko      SLHNGLHIYMNGTMSEVQGSANDPIFILHHAIVDSIFEQWLRRHQPAREVYPAANAPIGH
TYR_Leopard_gecko              SLHNGLHIYMNGTMSEVQGSANDPIFILHHAFVDSIFEQWLRRHQPAREVYPAANAPIGH
                               ****.*******:**:***************:****:*******:*  :.*  *******

TYR_corn_snake                 NRGYFMVPFIPLYRNGEFFISSKELGYDYEYLLEPDTSPFQTFLTPYLEQARQIWPWLLG
TYR_Hypome1_leopard_gecko      NREYYMVPFIPLYRNGEFFISSQELGYDYEYLQDSSPVPFQNAFVSYWEQARQIWPWLVG
TYR_Leopard_gecko              NREYYMVPFIPLYRNGEFFISSQELGYDYEYLQDSSPVPFQNAFVSYWEQARQIWPWLVG
                               ** *:*****************:********* :... ***. :..* **********:*

TYR_corn_snake                 AAVIGAIIAMAIKGLITLGTRKKKRNMEETQPLLMEDENYPHLTYQSHL
TYR_Hypome1_leopard_gecko      AAVLGGILTALIAGCTILGCRKKKGILEETQPLLMESDDYQHVTYQSHL
TYR_Leopard_gecko              AAVLGGILTALIAGCTILGCRKKKGILEETQPLLMESDDYQHVTYQSHL
                               ***:*.*::  * *   ** ****  :*********.::* *:******

/////

ME3_Corn_snake                 MMLKSLRSRGGGSLFRLLGVTPGLQVGSLPPNRSCSSRECPPSATKVMGIKKRGYDITRN
ME3_Hypome1_leopard_gecko      MLLVTLSSRSGGCLLRAVGAMPQLQLPSFPQGRACHSGVSSHPPMKGAMIKKRGYDITRN
ME3_Leopard_gecko              MLLVTLSSRSGGRLLRAVGAMPQLQLPSFPQGRACHSGVSSHPPMKGAMIKKRGYDITRN
                               *:* :* **.** *:* :*. * **: *:* .*:* *  .. .. *   ***********

ME3_Corn_snake                 PQLNKGMAFTLQERLQLGIHGLLPPCFLSQDVQVLRVLKSYETKANDLDKYIILMTLQDR
ME3_Hypome1_leopard_gecko      PHLNKGMAFTLEERLQLGIHGLLPPCFLSQDVQVLRVMKSYETQSSDLDKYINLMTLQDR
ME3_Leopard_gecko              PHLNKGMAFTLEERLQLGIHGLLPPCFLSQDVQVLRVMKSYETQSSDLDKYINLMTLQDR
                               *:*********:*************************:*****::.****** *******

ME3_Corn_snake                 NEKLFYRVLTSDIERFMPIVYTPTVGLACQLYGLAFRRPRGLFITIHDKGHISTMLNSWP
ME3_Hypome1_leopard_gecko      NEKLFYRVLTSDIERFMPIVYTPTVGLACQQYGLAFRRPRGLFITVHDKGHVSTMLNSWP
ME3_Leopard_gecko              NEKLFYRVLTSDIERFMPIVYTPTVGLACQQYGLAFRRPRGLFITVHDKGHVSTMLNSWP
                               ****************************** **************:*****:********

ME3_Corn_snake                 EDNIKAVVVTDGERILGLGDLGSYGMGIPVGKLALYTACGGVHPQHCLPVLLDVGTDNEA
ME3_Hypome1_leopard_gecko      EENIKAVVVTDGERILGLGDLGSYGMGIPVGKLALYTACGGVHPQQCLPVLLDVGTDNEA
ME3_Leopard_gecko              EENIKAVVVTDGERILGLGDLGSYGMGIPVGKLALYTACGGVHPQQCLPVLLDVGTDNEA
                               *:*******************************************:**************

ME3_Corn_snake                 LLNDPLYIGLKHKRVRGKQYDDLLDEFMQAVADKYGMNCLIQFEDFANANAFRLLNKYRN
ME3_Hypome1_leopard_gecko      LLNDPLYIGLKHKRVRGKQYDDLIDEFMQAVSNKYGMNCLIQFEDFANANAFRLLNKYRN
ME3_Leopard_gecko              LLNDPLYIGLKHKRVRGKQYDDLIDEFMQAVSNKYGMNCLIQFEDFANANAFRLLNKYRN
                               ***********************:*******::***************************

ME3_Corn_snake                 RYCTFNDDIQGTASVAVAGIFAALRITKNKLSDNKFVFQGAGEAALGIAHLIVMALEKEE
ME3_Hypome1_leopard_gecko      RYCTFNDDIQGTASVAVAGIFAALGITKNKLSDHKFVFQGAGEAAMGIAHLIVMALEKEG
ME3_Leopard_gecko              RYCTFNDDIQGTASVAVAGIFAALGITKNKLSDHKFVFQGAGEAAMGIAHLIVMALEKEG
                               ************************ ********:***********:************* 

ME3_Corn_snake                 IPREEAVKKIWMVDSKGLIVKGRSHLNHEKEMFAHDHPTVKTLEEVVQTIKPTAIIGVAA
ME3_Hypome1_leopard_gecko      VSREEAIQKIWMVDSKGLIVKGRSHLNHEKEMFAHHHPNVRTLEEVVQRVKPTAIIGVAA
ME3_Leopard_gecko              VSREEAIQKIWMVDSKGLIVKGRSHLNHEKEMFAHHHPNVRTLEEVVQRVKPTAIIGVAA
                               :.****::*************************** **.*.******* :**********

ME3_Corn_snake                 VAGAFTPRILKDMGTFNEKPIVFALSNPTSKAECTAEDCYRLTDGRAIFASGSPFPKVTL
ME3_Hypome1_leopard_gecko      IAGAFTDQILKDMATFNEKPIIFALSNPTSKSECTAEQCYRLTEGRGIFASGSPFPKVTL
ME3_Leopard_gecko              IAGAFTDQILKDMATFNERPIIFALSNPTSKSECTAEQCYRLTEGRGIFASGSPFPKVTL
                               :***** .*****.****.**:*********:*****:*****:**.*************

ME3_Corn_snake                 SDGQTFFPGQGNNAYVFPGVALGIIACGVRHITEEIFLATAEAIAQEVTEENLAEGRLYP
ME3_Hypome1_leopard_gecko      PSGQTFFPGQGNNAYVFPGVALGVIACGVRHISDDIFLITAQSIAENVTKENLAEGRLYP
ME3_Leopard_gecko              PSGQTFFPGQGNNAYVFPGVALGVIACGVRHISDDIFLITAQSIAENVTKENLAEGRLYP
                               ..*********************:********:::*** **::**::**:**********

ME3_Corn_snake                 PLSSIRDVSFKIAVKVVDYAYKHNLASWYPEPEDKEAFVKNLIYSPDYDSFIIDNYQWPQ
ME3_Hypome1_leopard_gecko      PLSTIRDVSFKIAVKIVDYAYKHNLASWYPEPEDKEAFVRALIYSPDYDSFAIDNYRWPQ
ME3_Leopard_gecko              PLSTIRDVSFKIAVKIVDYAYKHNLASWYPEPEDKEAFVRALIYSPDYDSFAIDNYRWPQ
                               ***:***********:***********************. ********** ****.***

ME3_Corn_snake                 EAMKTQNI
ME3_Hypome1_leopard_gecko      EAMQTQNI
ME3_Leopard_gecko              EAMQTQNI
                               ***:****

/////

PCF11_Hypome1_leopard_gecko      MSG---------SSSSGSEGGG---GGGGSEDACRDYQSSLEDLTFNSKPHINMLTILAE
PCF11_Leopard_gecko              MSG---------SSSSGSEGGG---GGGGSEDACRDYQSSLEDLTFNSKPHINMLTILAE
PCF11_Corn_snake                 MSGGGAATTTAASEGAASGGGGTTTGGGNSEDACRDYQSSLDDLTFNSKPHINMLTILAE
                                 ***         *..:.* ***   ***.************:******************

PCF11_Hypome1_leopard_gecko      ENVPFAKDIVSLIEAQIAKAPSNEKLPVMYLMDSIVKNVGREYLTAFTKNLVATFVNVFE
PCF11_Leopard_gecko              ENVPFAKDIVSLIEAQIAKAPSNEKLPVMYLMDSIVKNVGREYLTAFTKNLVATFVNVFE
PCF11_Corn_snake                 ENVPFAKDIVSLIEAQIAKAPSNEKLPVMYLMDSIVKNVGREYLAAFTKNLVSTFVNVFE
                                 ********************************************:*******:*******

PCF11_Hypome1_leopard_gecko      KVDENTRKSLFKLRSTWDEIFPLKKLYALDVRVNSIDPAWPIKPLPPNVNTSSIHVNPKF
PCF11_Leopard_gecko              KVDENTRKSLFKLRSTWDEIFPLKKLYALDVRVNSIDPAWPIKPLPPNVNTSSIHVNPKF
PCF11_Corn_snake                 KVDENTRKSLFKLRSTWDEIFPLKILYALDVRVNSVDPAWPVKPLPPNVNTSSIHVNPKF
                                 ************************ **********:*****:******************

PCF11_Hypome1_leopard_gecko      LNKSPEEPPAPSSTVCPPAI------SSPIVPEIQKNLTQEQLIRQQLLAKQKQLLELQQ
PCF11_Leopard_gecko              LNKSPEEPPAPSSTVCPPAI------SSPIVPEIQKNLTQEQLIRQQLLAKQKQLLELQQ
PCF11_Corn_snake                 LSKSPEEPAAPSSTVCSLPVSCSAVSSTPIVPEIQKNLTQEQLIRQQLLAKQKQLLELQQ
                                 *.******.*******. .:      *:********************************

PCF11_Hypome1_leopard_gecko      KKLELELEQTKAQLAVSLNVQQNTSSISSVQPPLKQHVPQPSHIPVKPLHQAVLPPEKNR
PCF11_Leopard_gecko              KKLELELEQTKAQLAVSLNVQQNTSSISSVQPPLKQHVPQPSHIPVKPLHQAVLPPEKNR
PCF11_Corn_snake                 KKLELELEQTKAQLAVSLSVQQSGSNLG--QAPLKQHVPQPPHMPVKAPHPACLPPEKNR
                                 ******************.***. *.:.  *.*********.*:***. * * *******

PCF11_Hypome1_leopard_gecko      LSPLHDVKMANRDPRLNRISQHPSHAKDQSHRKDFVMNPTNQIDPKSSKPLQAEKHNTSK
PCF11_Leopard_gecko              LSPLHDVKMANRDPRLNRISQHPSHAKDQSHRKDFVMNPTNQIDPKSSKPLQAEKHNTSK
PCF11_Corn_snake                 LSPLQDAKIATRDPRLNRTSQHSSHLKEQTHRKDFLMNAVSQPDPKTSKIPQSEKQNATK
                                 ****:*.*:*.******* ***.** *:*:*****:**...* ***:**  *:**:*::*

PCF11_Hypome1_leopard_gecko      QEKLKQSDKMQKKESDQLDAKSKSKSPSPLQNKFLHAKDTRNQECENMRVSEMSKRDPRL
PCF11_Leopard_gecko              QEKLKQSDKMQKKESDQLDAKSKSKSPSPLQNKFLHAKDTRNQECENMRVSEMSKRDPRL
PCF11_Corn_snake                 PEKLKQNEKLQKKEFDQMDA--KSKLASPLQNKLLHPKETRNQECENPRVSDINKRDPRL
                                  *****.:*:**** **:**  *** .******:**.*:******** ***::.******

PCF11_Hypome1_leopard_gecko      KKHLLDKLDSKDDDAKEKRRSMERKDKEEHRSLGGRSKIINGIVQKQDANIEESEKQGGK
PCF11_Leopard_gecko              KKHLLDKLDSKDDDAKEKRRSMERKDKEEHRSLGGRSKIINGIVQKQDANIEESEKQGGK
PCF11_Corn_snake                 KKHLLEKPDGKDDDLKEKRRCVERKDKEEHRSVGGRNKVINGIVQKQDPNTEESEKQSGK
                                 *****:* *.**** *****.:**********:***.*:*********.* ******.**

PCF11_Hypome1_leopard_gecko      LGRSSTRKRSRSPRSRSPSSHSPKRRDRRSPKRRLRSLSPPGPKIGKARQLGPKQSHPED
PCF11_Leopard_gecko              LGRSSTRKRSRSPRSRSPSSHSPKRRDRRSPKRRLRSLSPPGPKIGKARQLGPKQSHPED
PCF11_Corn_snake                 PGRSSTRKRSRSPRSRSPSAHSPKRRERRSPKRRLRSLSPTGSKIGKPRQSGPKQSHLED
                                  ******************:******:*************.*.****.** ****** **

PCF11_Hypome1_leopard_gecko      FGPGSRDERGSNKRSIKQEMRDSRRPKKIHEDRPQEGMNQHSSRASSEPKENVENWQSSK
PCF11_Leopard_gecko              FGPGSRDERGSNKRSIKQEMRDSRRPKKIHEDRPQEGMNQHSSRASSEPKENVENWQSSK
PCF11_Corn_snake                 FGSGARDDRSSNKRNIKQEVRDSRRPKKIHEDRPQEGMNQHSSKSNSEPKENLENWQGSK
                                 **.*:**:*.****.****:***********************.:.******:****.**

PCF11_Hypome1_leopard_gecko      SSKRWKSGWEENKNPQPAEEHQGACKTPHPRHRDSWPASKGVPSPRTPKQQHRLSVDANL
PCF11_Leopard_gecko              SSKRWKSGWEENKNPQPAEEHQGACKTPHPRHRDSWPASKGVPSPRTPKQQHRLSVDANL
PCF11_Corn_snake                 SSKRWKSGWEENKNPQLTEEHQGLSKSLHQRHRDTWATNKGVPSPRTPKQQHRLSVDANL
                                 **************** :***** .*: * ****:*.:.*********************

PCF11_Hypome1_leopard_gecko      QIPKELTVANKRDLLKKANERMSSGELTQDEFLSLVHQMRQLFQYQEGKHRCNVWDSPSG
PCF11_Leopard_gecko              QIPKELTVANKRDLLKKANERMSSGELTQDEFLSLVHQMRQLFQYQEGKHRCNVWDSPSG
PCF11_Corn_snake                 QIPKELTLANKREILKKASERLTSGEITQDEFLVLCHKIRQLFQYQEGKHRCE-WDNTPG
                                 *******:****::****.**::***:****** * *::*************: **...*

PCF11_Hypome1_leopard_gecko      EKGILKKKPLLSDADLIYHEHKAKLKRTQVQHSFPRLNLLDSDEILDYHLNDAFLPGMEC
PCF11_Leopard_gecko              EKGILKKKPLLSDADLIYHEHKAKLKRTQVQHSFPRLNLLDSDEILDYHLNDAFLPGMEC
PCF11_Corn_snake                 EKGISKKKPLLSESDLIYHEHKAKLKRTQVQHSFPRLNMIDPEEILDYHL--PILSGIDC
                                 **** *******::************************::*.:*******  .:*.*::*

PCF11_Hypome1_leopard_gecko      EQTKNKCGGQFAERSRRHSPVGGSRPYTDNSTHDGRRRHDEPNSSKGVREEQRSQFGDHY
PCF11_Leopard_gecko              EQTKNKCGGQFAERSRRHSPVGGSRPYTDNSTHDGRRRHDEPNSSKGVREEQRSQFGDHY
PCF11_Corn_snake                 DQTKNKCGAQFGERSRRHSPVGGSRPYSDNSPHDVRRRHDEPSASKGLREEQR--INDIF
                                 :*******.**.***************:***.** *******.:***:*****  :.* :

PCF11_Hypome1_leopard_gecko      KRPRYEDAEKQFPESTGSRFGVMDGKQRFGSLMEERAHFEGSPRHPAARAGGDGQASHFE
PCF11_Leopard_gecko              KRPRYEDAEKQFPESTGSRFGVMDGKQRFGSLMEERAHFEGSPRHPAARAGGDGQASHFE
PCF11_Corn_snake                 KRTRYEDTEKPFTDLPGSRFGVSDGKQRFSSLIEDRAHFEGSPRHPGIRASGDGQPGHFE
                                 **.****:** *.: .****** ******.**:*:***********. **.****..***

PCF11_Hypome1_leopard_gecko      GPSNANSRIEVPPSQNSLRFEGALGQPASQFEGPPGQSGGKGSLMFDGPPGQMGSGPLRF
PCF11_Leopard_gecko              GPSNANSRIEVPPSQNSLRFEGALGQPASQFEGPPGQSGGKGSLMFDGPPGQMGSGPLRF
PCF11_Corn_snake                 GPANAAPRIEGPQAQTNLRFEGSLGQPASQFEGPQGQSGGKGSHLFDGPPAQLGGGPLRF
                                 **:** .*** * :*..*****:*********** ******** :*****.*:*.*****

PCF11_Hypome1_leopard_gecko      EGPSGQVGAGSAIRFESPMGQPG--VRFEAPAGQSMGGMRFEGPHGQPPAGMRFEAPHGQ
PCF11_Leopard_gecko              EGPSGQVGAGSAIRFESPMGQPG--VRFEAPAGQSMGGMRFEGPHGQPPAGMRFEAPHGQ
PCF11_Corn_snake                 DGPSGQVSTGSAIRFEGPIGQPGGSLRFEGPSGQSVGGMRFEGTHGQPSGGMRFEGPHGH
                                 :******.:*******.*:****  :***.*:***:*******.****..*****.***:

PCF11_Hypome1_leopard_gecko      PSSGMRFDGPHGQPASGMRFEGPH----------GQPSGGMRFEGPHSQPSSGMRFEGPH
PCF11_Leopard_gecko              PSSGMRFDGPHGQPASGMRFEGPH----------GQPSGGMRFEGPHSQPSSGMRFEGPH
PCF11_Corn_snake                 ATAGIRFEGPHGQSSAGMRFEGMHDQPSNNIRFDGQPSGGLRFEGPHGQPSNAIRFEGPH
                                 .::*:**:*****.::****** *          ******:******.***..:******

PCF11_Hypome1_leopard_gecko      DHSVRPHGPPGAGMRFDGPHSQPIGPHGQPGTGLRFEGPHIQSVGPHGQPGGNLRFEAPP
PCF11_Leopard_gecko              DHSVRPHGPPGAGMRFDGPHSQPIGPHGQPGTGLRFEGPHIQSVGPHGQPGGNLRFEAPP
PCF11_Corn_snake                 DRPVGPHGPPGSGMRFEGPHGQPVGPHGQQGSGLRLEAPHMQPVGSLGQPGSNMPFDAPH
                                 *..* ******:****:***.**:***** *:***:*.**:*.**. ****.*: *:** 

PCF11_Hypome1_leopard_gecko      GQPLGPHGQPAGGHRFEGPHGQP------GVGPRFEGPHGQSVGPLGQPGIGPRFEGPTV
PCF11_Leopard_gecko              GQPLGPHGQPAGGHRFEGPHGQP------GVGPRFEGPHGQSVGPLGQPGIGPRFEGPTV
PCF11_Corn_snake                 GQPIGPHVQPASGLRFEGPHGQPVGAHGQPLGSRFEGPHNQPLGPHGQLGISPRFETPSV
                                 ***:*** ***.* *********       :*.******.*.:** ** **.**** *:*

PCF11_Hypome1_leopard_gecko      QSGGGLRFEGPINQTGPRFDGCQSRFDGQPSH---LQRLDGLHGQPGPRFEMGPTQQTPP
PCF11_Leopard_gecko              QSGGGLRFEGPINQTGPRFDGCQSRFDGQPSH---LQRLDGLHGQPGPRFEMGPTQQTPP
PCF11_Corn_snake                 QTGGGLRFEGPINQT--RFDGCPSRFDGQPGQPSILQRLDGLHVQPGSRFEIGPA-QTPP
                                 *:*************  ***** *******.:   ******** ***.***:**: ****

PCF11_Hypome1_leopard_gecko      RFDGPPGQPVQPRFDTPIPQRFEDPQHQQATRFDIPLG-QGPRIDTVANLPASRLETPPY
PCF11_Leopard_gecko              RFDGPPGQPVQPRFDTPIPQRFEDPQHQQATRFDIPLG-QGPRIDTVANLPASRLETPPY
PCF11_Corn_snake                 RFDGPPGQQVQPRFDT-ILQRFDDPQH-PATRYDILLGHQGPRIENVANHPGSRLETAPY
                                 ******** ******* * ***:****  ***:** ** *****:.*** *.*****.**

PCF11_Hypome1_leopard_gecko      GQTGPYNEPPSQ-PYNGPSQGMPFQRAEQMFDTPQGPNFNGPAVSAAQTFPNALNRAPGH
PCF11_Leopard_gecko              GQTGPYNEPPSQ-PYNGPSQGMPFQRAEQMFDTPQGPNFNGPAVSAAQTFPNALNRAPGH
PCF11_Corn_snake                 GQTGPYNEAPNQSPYNGASQGLQFQRPDQIFDNPQGPNFSGPPVSGAQHFPNAINRAPGP
                                 ********.*.* ****.***: ***.:*:**.******.**.**.** ****:***** 

PCF11_Hypome1_leopard_gecko      YYDDKNLQGPQYGNFNSIT-GNV--PQQVPVMSVGSTQPVPFNQGQPLLPVHVQNPGTFV
PCF11_Leopard_gecko              YYDDKNLQGPQYGNFNSIT-GNV--PQQVPVMSVGSTQPVPFNQGQPLLPVHVQNPGTFV
PCF11_Corn_snake                 FYDDKNIQGPQFRNFNNMTVGNVQPPQQVPVLPVSSGQ--PFNQAQPLLPVHGQNPGGFV
                                 :*****:****: ***.:* ***  ******:.*.* *  ****.******* **** **

PCF11_Hypome1_leopard_gecko      QSQPGNAPLSFADNHLGQLDVNELYSKLLSTGILKVLQPDSSSTPVSEVSTQPALEEEEE
PCF11_Leopard_gecko              QSQPGNAPLSFADNHLGQLDVNELYSKLLSTGILKVLQPDSSSTPVSEVSTQPALEEEEE
PCF11_Corn_snake                 QNPPGNIPLSYPDNHLGQLDVNELFSKLLSTGILKSLQPDSSSSQVSEVSTQPPPEEEED
                                 *. *** ***:.************:********** *******: ********. ****:

PCF11_Hypome1_leopard_gecko      DQDQNEDQDIPDLTNFVIEELKQRYDSVINRLYSGIQCYSCGMRFTTSQTDVYADHLDWH
PCF11_Leopard_gecko              DQDQNEDQDIPDLTNFVIEELKQRYDSVINRLYTGIQCYSCGMRFTTSQTDVYADHLDWH
PCF11_Corn_snake                 DQDQNE--DIPDLTNFVIEELKQRYDSIINRLYTGIQCYSCGMRFTTSQTDVYADHLDWH
                                 ******  *******************:*****:**************************

PCF11_Hypome1_leopard_gecko      YRQNRTEKDVSRKVTHRRWYYSLTDWIEFEEIADLEERAKSQFFEKVHEEVVLKTQEAAK
PCF11_Leopard_gecko              YRQNRTEKDVSRKVTHRRWYYSLTDWIEFEEIADLEERAKSQFFEKVHEEVVLKTQEAAK
PCF11_Corn_snake                 YRQNRTEKDVSRKITHRRWYYSLTDWIEFEEIADLEERAKSQFFEKVHEEVVLKTQEAAK
                                 *************:**********************************************

PCF11_Hypome1_leopard_gecko      EKEFQSVPAGPAGVDESCEICQEQFEQYWDEEEEEWHLKNAIRVDEKIYHPSCYEDYQNT
PCF11_Leopard_gecko              EKEFQSVPAGPAGVDESCEICQEQFEQYWDEEEEEWHLKNAIRVDEKIYHPSCYEDYQNT
PCF11_Corn_snake                 EKEFQSVPAGPAGVDESCEICQEQFEQYWDEEEEEWHLKNAIRVEEKIYHPSCYEDYQKT
                                 ********************************************:*************:*

PCF11_Hypome1_leopard_gecko      SSFDSTPSPSKTPVENPLNIMLNIVKQEVQDSCNSPKVKEEPEEKLAECMDESTSVSAEI
PCF11_Leopard_gecko              SSFDSTPSPSKTPVENPLNIMLNIVKQEVQDSCNSPKVKEEPEEKLAECMDESTSVSAEI
PCF11_Corn_snake                 SSFDSTPSPSKTPVENPLNIMLNIVKQEGQDSCNSPKVKEEPEEKATDCTDGNIPESAEI
                                 **************************** **************** ::* * . . ****

PCF11_Hypome1_leopard_gecko      KTEPEKVESV
PCF11_Leopard_gecko              KTEPEKVESV
PCF11_Corn_snake                 KTEPLKVESV
                                 **** *****

/////

DDIAS_Corn_snake                 MNG-GHFLVASVISIQNSSFVYPSCHSCFSKVSLRFKRYNCQKCACSGDTKEANYRYRLS
DDIAS_Hypome1_leopard_gecko      MNGRRRFLTASVISVQNSTFVYPSCQNCFSKLYLDLERYSCLKCGCSGDAREASYRYRLS
DDIAS_Leopard_gecko              MNGRRRFLTASVISVQNSTFVYPSCQNCFSKLYLDLERYSCLKCGCSGDAREASYRYRLS
                                 ***  .**.*****:***:******:.****: * ::**.* **.****:.**.******

DDIAS_Corn_snake                 LEVADTREVFEVTVFGSCLDTYFGVTAKGLQRYIEELNREAGEDENDAVFGAVFHAVETC
DDIAS_Hypome1_leopard_gecko      LEVADAHEVFLVTVFGSCLEAFFGVTAKSLQRYIEDLVPDAGEATRDTSPSVVFQAVETC
DDIAS_Leopard_gecko              LEVADAHEVFLVTVFGSCLEAFFGVTAKSLQRYIEDLVPDAGEATRDTSPSVVFQAVETC
                                 *****:.*** ********:::******.******:*  :***  .*:  ..**:*****

DDIAS_Corn_snake                 FVGKKFVFRIKSSNLPYVVPSDQPLLQNGPPRERSTKALIACEMSLPHPGLVGYTVIHYI
DDIAS_Hypome1_leopard_gecko      FIGKKFVFGVKKSE----KQDGASHLQSHSQVDRHSKVLTACQMFVPNPGLVGCTVIRYL
DDIAS_Leopard_gecko              FIGKKFVFGVKKSE----KQDGASHLQSHSQVDRHPKVLTACQMFVPNPGLVGCTVIRYL
                                 *:****** :*.*:      .. . **. .  :* .*.* **:* :*:***** ***.*:

DDIAS_Corn_snake                 EQ--QRSCPFKQSHGAL-RPLDHVLASDHPSRELKSLHLSDDLDATQSNLKNVFLTLWPY
DDIAS_Hypome1_leopard_gecko      HQHRRRSSSSKGSHGGVWSPGDVFTALDQPSSELSCLHGSGDWDPVPSSHRDCLSNLWPQ
DDIAS_Leopard_gecko              HQHRRRSSSSKGSHGGVWSPGGVFTALDQPSSELSCLHGSGDWDPVPSSHRECLSNLWPQ
                                  *  .**.. * ***.:  * . . * *:** **..** *.* *.. *. .: : .*** 

DDIAS_Corn_snake                 SFGLTWSSTSSEDAEHSAALDTRQASLEKQKDEDGFII--SHNQLAYNFRGPNSKRDKRD
DDIAS_Hypome1_leopard_gecko      SFGLTSSSISRGTAVNAATSGANQATCDEQKWDDRLVSLQPHDQSIDNSQDGNLTVSEKN
DDIAS_Leopard_gecko              SFGLTSSSISRGTAVNAATSGANQATCDEQKWDDRLVSLQPHDQSIDNSQDGNLTVSEKN
                                 ***** ** *   * ::*: .:.**: ::** :* ::   .*:*   * .. * . .:.:

DDIAS_Corn_snake                 VHEGKKSCLYSSPQSLTTRDGLGSRLSAKGKDGDILEGPLPSEQKDSSCIINIQSSYGLV
DDIAS_Hypome1_leopard_gecko      LQEDDELCLCSTWRDSIIFKKNAQSHSSERDDSRSLQNPLEIGKKSSPNKINIWHRHGPE
DDIAS_Leopard_gecko              LQEDDELCLCSTWRDSIIFKKNAQSHSSERDDSRSLQNPLEIGKKSSPNKISIWHRHGPE
                                 ::*..: ** *: ..    .  ..  *:: .*.  *:.**   :*.*.  *.*.  :*  

DDIAS_Corn_snake                 NPQHPLPHQRPKEHLAS---SSSPDATGGVTAQEA-------SSEGLIEFLARLDNGNST
DDIAS_Hypome1_leopard_gecko      KPPNPLLCQRQGYSFCPPILCTGHSRDGGSSQDDSWLWDELPSSESLDEFIARIEKSKAM
DDIAS_Leopard_gecko              KPPNPLLCQRQGYSFCPPILCTGHSRDGGSSQDDSWFWDELPSSESLDEFIARIEKSKAM
                                 :* :**  **    :..   .:. .  ** : :::       ***.* **:**:::.:: 

DDIAS_Corn_snake                 ADL----------------------PNGQEQHPASVLGENKEN-----------------
DDIAS_Hypome1_leopard_gecko      VSPTETETRGHVPSKGAGEIQGHVNPSSLQLGAASTTGEIREKLQEVAEKVDVFKESVSP
DDIAS_Leopard_gecko              MSPTETETRGHVPSKGAGEIQGHVNPSSLQLGAASTTGEIREKLQEVAEKVDVFKESVSP
                                  .                       *.. :  .**. ** .*:                 

DDIAS_Corn_snake                 ------------------------------------------------------------
DDIAS_Hypome1_leopard_gecko      RHWSNWSSLSGKEYQQEASFTTSSTQRKDDREYLSSHHQILPHLSLLGTKPSSSKGSCLS
DDIAS_Leopard_gecko              RHWSNWSSLSSKEYQQEASFTTSSTQRKDDWEYLSSHHQILPHLSLLGTKPSSSKGSCLS
                                                                                             

DDIAS_Corn_snake                 -------ELLAEEEYCA---------------------------WRGRD-IYC-------
DDIAS_Hypome1_leopard_gecko      SKEGVGQDVNSCENHCASSSLKASSNCLENLARLNCKCEGNVTGWRKKENSHCELKQISD
DDIAS_Leopard_gecko              SKEGVGQDVNSCENHCASSSLKASSNCLENLARLNCKCEGNVTGWRKKENSHCEPKQISD
                                        :: : *::**                           ** .:  :*       

DDIAS_Corn_snake                 -------------------------FPQV----------------GSSCREANFDASADL
DDIAS_Hypome1_leopard_gecko      LTDVQEQGFTLAACDKQERVCEREPFPEVQGGKCTRGEISNLLLDSSLCPQGSYNASADL
DDIAS_Leopard_gecko              LTDVQEQGFTLAACDKQERVCEREPFPEVQGGKCTRGEISNLLLDSSLCPQGSYNASADL
                                                          **:*                .* * :..::*****

DDIAS_Corn_snake                 FDISAGGSTKSTPATLRGPQIVTSRAGMLTPNCIISEFMPRQGKGNASWATSHLGLSLCD
DDIAS_Hypome1_leopard_gecko      FDTNAAGV--EVVEGILTAEAFSAQEGALTTKSTASGYKPSELE--ASWTASQNGLSLLD
DDIAS_Leopard_gecko              FDTNAAGV--EVVEGILMAEAFSAQEGALTTKSTASGYKPSELE--ASWTASQNGLSLLD
                                 ** .*.*   ..   :  .: .::. * **.:.  * : * : :  ***::*: **** *

DDIAS_Corn_snake                 TMDVSVPKTSTPIAGSEITSECSPVGILDFTSTPRSIPFARPCHPECLTAGKGSFLSQLP
DDIAS_Hypome1_leopard_gecko      LFATCEPKASTPVAGSAVELECSPLGTQYFVPPSQSTPRVRPCQQVRLPKGKESNLSELP
DDIAS_Leopard_gecko              LFATCEPKASTPVAGSAVELECSPLGTQYFVPPSQSTPRVRPCQQARLPKGKESNLSELP
                                  : .. **:***:*** :  ****:*   *.....* * .***:   *. ** * **:**

DDIAS_Corn_snake                 LNKLPWDKARCKRSRLPSKNFLVKQLVSKFSPSARSSN-AEAGTDSPC--GPPSRLSVQE
DDIAS_Hypome1_leopard_gecko      LNKLPWIDAEWKRPRPAFKAPLVKQLVSKFLQSRRSSTLSSAATDTSITQGLFVNTSRAQ
DDIAS_Leopard_gecko              LNKLPWIDAEWKRPRPAFKAPLVKQLVSKFLQSRRSSTLSSAATDTSITQGLFVNTSRAQ
                                 ****** .*  **.* . *  *********  * ***. :.*.**:.   *   . *  :

DDIAS_Corn_snake                 SLSEDGGQE--------WSPPLRNIQDQDVKSWRRKRSKSFIRFHSDGRVMEDFPLSENQ
DDIAS_Hypome1_leopard_gecko      GLAEDDGEECIPPSEEKWMQPLP-FQHRKMFGSRRRRSRDLA---------EKTLFSEKR
DDIAS_Leopard_gecko              GLAEDDGEECIPPSEEKWMQPLP-FQHRKMFGSRRRRSRDLA---------EKTLFSEKR
                                 .*:**.*:*        *  **  :* ..: . **.**..:          *.  :**:.

DDIAS_Corn_snake                 GGSSSPKNLSKLAKLRFLPKKQQPEEADVEGQPVRQQRTMLGPPVTESPDKPPLVDFS--
DDIAS_Hypome1_leopard_gecko      KRWEVPRGTTGVARTEFTDRSQPPAEAAVHEDVADCEQVMVVS--------PGFCTFSNG
DDIAS_Leopard_gecko              KRWEVPRGTTGVARTEFTDRSQPPAEAAVHEDVADCKQVMVAS--------PGFCTFSNG
                                    . *.. : :*.  *  ..* * ** *  : .  :..*: .        * :  **  

DDIAS_Corn_snake                 -RSKLLPAPSPVPHVADWSSELFSDHDQLLNAEATLSLPTS
DDIAS_Hypome1_leopard_gecko      IRLNLSSTPHCTPCTGNWSPELFGDNS---------SSP--
DDIAS_Leopard_gecko              IRLNLSSTPHCTPCTGNWSPELFGDNS---------SSP--
                                  * :* .:*  .* ..:**.***.*:.         * *  

/////

PRCP_Corn_snake                 ---MRVFAGLWGGWLFCLAWVGDFGRAWSIFGHPHLYAASRPDSSRLLGLRAYRTCYIAQ
PRCP_Hypome1_leopard_gecko      MGASRSFGRLL--VLFSVLVAEGVRGAF-----PRLRAASLPDPASGSVSRSYRTCYFDQ
PRCP_Leopard_gecko              MGVSRSFGGLL--VLFSVLVAEGVRGAF-----PRLRAASLPDPASGSVSRSYRTCYFDQ
                                    * *. *    **.:  . ..  *:     *.* *** **.:     *:*****: *

PRCP_Corn_snake                 KIDHFGFAEDRTFKQRYLIADQHWKKDAGSILFYTGNEGDIAWFANNTGFMWNVAEELDA
PRCP_Hypome1_leopard_gecko      KIDHFGFAEDRTFKQRFLIADQHWKHYHGTILFYTGNEGDITWFANNTGLMWNIAEELNA
PRCP_Leopard_gecko              KIDHFGFAEDRTFKQRFLIADQHWKHYHGTILFYTGNEGDITWFANNTGLMWNIAEELNA
                                ****************:********:  *:***********:*******:***:****:*

PRCP_Corn_snake                 ILVFAEHRYYGESLPFGNKSYTDAKHLNYLTSQQALADFAVLIQHLKNTIPGTQNTPVIA
PRCP_Hypome1_leopard_gecko      LLIFAEHRYYGESLPFGNKSFTNAKYLNYLSSEQALADFAVLVQHLKKTIPGAQNTPVIA
PRCP_Leopard_gecko              LLIFAEHRYYGESLPFGNKSFTNAKYLNYLSSEQALADFAVLVQHLKKTIPGAQNTPVIA
                                :*:*****************:*:**:****:*:*********:****:****:*******

PRCP_Corn_snake                 IGGSYGGMLAAWFRMKYPHVVIGALAASAPIWQFDSLVPCGSFHKIVTEDFKKSGVGCSE
PRCP_Hypome1_leopard_gecko      IGGSYGGMLAAWFRMKYPHVVAGALAASAPIWQFENLVPCGAFYSIVTQDFKKSGNCCSE
PRCP_Leopard_gecko              IGGSYGGMLAAWFRMKYPHVVAGALAASAPIWQFENLVPCGAFYSIVTQDFKKSGNCCSE
                                ********************* ************:.*****:*:.***:******  ***

PRCP_Corn_snake                 SIRNSWAAIKRIADTEKGLQWLSHTFRLCSPLKTTTDVINFREWLSGTWIYVAMVDYPYE
PRCP_Hypome1_leopard_gecko      SIRNSWAALNRLSSTAEGLRWLSCAFRLCSPLKTVRDVASFKAWLSETWVNLAMVDYPYK
PRCP_Leopard_gecko              SIRNSWAALNRLSSTAEGLRWLSCAFRLCSPLKTVRDVASFKAWLSETWVNLAMVDYPYK
                                ********::*::.* :**.*** :*********. ** .*. *** **: :*******:

PRCP_Corn_snake                 AAFLQPLPAWPVKVICKYLKNPKQPDRLLLQNIFRAVNIYYNYTGHASCLNLTRTATKSL
PRCP_Hypome1_leopard_gecko      ANFLQPLPAWPIQAVCKYLREPKLPDKALLKNIFQAVNVYYNYSGDAPCFNLSQTATQSL
PRCP_Leopard_gecko              ANFLQPLPAWPIQAVCKYLREPKLPDKALLKNIFQAVNVYYNYSGDAPCFNLSQTATQSL
                                * *********::.:****.:** **. **:***.***:****:* *.*:**:.***:**

PRCP_Corn_snake                 GLKGWSYQACTEMVMPMCSDGINDMFEPQKWDFHSYSESCFKAWGVRPRPSLIPTIYGGK
PRCP_Hypome1_leopard_gecko      GMLGWYYQACTEMVMPMCSDGVNDMFEPQKWDFHAYSDNCFKVWGVRPRPSWIPTSYGGK
PRCP_Leopard_gecko              GMLGWYYQACTEMVMPMCSDGVNDMFEPQKWDFHAYSDNCFKVWGVRPRPSWIPTSYGGK
                                *: ** ***************:************:**:.***.******** *** ****

PRCP_Corn_snake                 NISAHSNIIFSNGGLDPWYGGGVTKNITDTLVAIMIPEGAHHLDLRAKNPSDPSSVRQAR
PRCP_Hypome1_leopard_gecko      NISSHSNIIFSNGGLDPWSGGGVTRNITETLVAIMIPEGAHHLDLRANSPYDPDSVLQAR
PRCP_Leopard_gecko              NISSHSNIIFSNGGLDPWSGGGVTRNITETLVAIMIPEGAHHLDLRANSPYDPDSVLQAR
                                ***:************** *****.***:******************:.* **.** ***

PRCP_Corn_snake                 LLEVHYMKLWLQKHKRVKKCPK
PRCP_Hypome1_leopard_gecko      MLEVHFMKLWVEKIK-THKGRK
PRCP_Leopard_gecko              MLEVHFMKLWVEKIK-THKGRK
                                :****:****::* * .:*  *

/////

FAM181B_Corn_snake                 MAVQAAPLPP---------------------------------PHHQPFG-PFGFPTAES
FAM181B_Hypome1_leopard_gecko      MLFYATGLPPRKRFLKVRGARRICFAGVSAQSAAMAVQAATLHAHHHPFVVPFGFPPGDF
FAM181B_Leopard_gecko              MLFYATGLPPRKRFLKVRGARRICFAGVSAQSAAMAVQAATLHAHHHPFVVPFGFPPGDF
                                   * . *: ***                                 .**:**  *****..: 

FAM181B_Corn_snake                 CYGPDGNGGGGGALLLLEGGGGGGVGAPDGGCPEAADFREATRDLLSFIDSASSNIKLAL
FAM181B_Hypome1_leopard_gecko      AELEKGYDGGGALLL-----GGGGCG---GG--EAVEWREATRELLSFIDSASSNIKLAL
FAM181B_Leopard_gecko              AELEKGYDGGGALLL-----GGGGCG---GG--EAVEWREATRELLSFIDSASSNIKLAL
                                   .   .* .***. **     **** *   **  **.::*****:****************

FAM181B_Corn_snake                 DKPGKSKRKVNHRKYLQKQIKRCTGLIGANAEAATATTTASVAGSSPTAAP--ANKPPSA
FAM181B_Hypome1_leopard_gecko      DKPVRSKRKVNHRKYLQKQIKRCTGMIAAAGGG---------GGPDPALPPDAPNVSKRT
FAM181B_Leopard_gecko              DKPVRSKRKVNHRKYLQKQIKRCTGMIAAAGGG---------GGPDPALPPDAPNVSKRT
                                   *** .********************:*.* . .         .*..*: .*  .* .  :

FAM181B_Corn_snake                 SPAPSASTAPSCKPPKR-------ESKSLAALFDSCLRSAPPFQPGGAPTAAVATAAAPT
FAM181B_Hypome1_leopard_gecko      PPTASSDGAAPCKPPPKHREAGTLQSQSLAALFEA--------RPGG-------------
FAM181B_Leopard_gecko              PPTASSDGAAPCKPPPKHREAGTLQSQSLAALFEA--------RPGG-------------
                                   .*:.*:. *..**** .       :*:******::        .***             

FAM181B_Corn_snake                 SNGQEHHAGSAPTAPVACKKVPLRNRNLPRSFFTEPAPNRAPNPAGLEGGTVPSVAEELF
FAM181B_Hypome1_leopard_gecko      --GKDGGAG-----PSGGKKVPLRKRNLPPSFFTEPA---AKEPAG-------AGPEELF
FAM181B_Leopard_gecko              --GKDGGAG-----PSGGKKVPLRKRNLPPSFFTEPA---AKEPAG-------AGPEELF
                                     *::  **     * . ******:**** *******   * :***       : .****

FAM181B_Corn_snake                 DLLAAPDYRALLQEATEP--HPQPPVFPTELPLEPPLYEPLPSLAPLLYAETPLRPL-PA
FAM181B_Hypome1_leopard_gecko      DLLAGPDYGGLLPEQPTPLFQTGSRLQTPDLGGEPHLYEPLPH---LMYPEPPLRSLYPG
FAM181B_Leopard_gecko              DLLAGPDYGGLLPEQPTLLFQTGSRLQTPDLGGEPHLYEPLPH---LMYPEPPLRSLYPG
                                   ****.*** .** * .    :. . : ..:*  ** ******    *:*.*.***.* *.

FAM181B_Corn_snake                 LYAAAVAVSDPT------APFFADCPLPPPPSMPYDY--GYNRGAPYPSL
FAM181B_Hypome1_leopard_gecko      PTDPAGVESNPTAHLPAFAPFFPDCPL---PAVPYDYSPGYTREGPYASL
FAM181B_Leopard_gecko              PTDPAGAESNPTAHLPAFAPFFPDCPL---PAVPYDYSPGYTREGPYASL
                                      .* . *:**      ****.****   *::****  **.* .**.**

/////

NARS2_Hypome1_leopard_gecko      MRPRLKMFGARCVRLALRHCSSA-PRANHAAAAKLLRVQEALAVQNPNDNDIKVQGWVRS
NARS2_Leopard_gecko              MRPRLKMFGARCVRLALRHCSSA-PRAKHAAAAKLLRVQEALAVQNPNDNDIKVQGWVRS
NARS2_Corn_snake                 ------MFGARCARLVLRRCSSSVPSAKSIVAPRLLPIREALEVQDPTGHDVKIQGWVRS
                                       ******.**.**.***: * *:  .*..** :.*** **:*..:*:*:******

NARS2_Hypome1_leopard_gecko      VRSQKEILFLHINDGSSLESLQVVADPRLELRELTFGSSVEVQGKLLRSPHKGQNVELAA
NARS2_Leopard_gecko              VRSQKEILFLHINDGSSLESLQVVADPRLELRELTFGSSVEVQGKLLRSPHKGQNVELAA
NARS2_Corn_snake                 VRSQKGVLFLHVSDGSSLEYLQVVGDPRLESRTLTFGSSVEVRGKLVKSPHKGQEVELAA
                                 ***** :****:.****** ****.***** * *********.***:.******:*****

NARS2_Hypome1_leopard_gecko      ESIRVVGPCDVLTFPLKYKTRHPLEYLRQFPHVRCRSNALSALLRIRSEATAAIHSFFQD
NARS2_Leopard_gecko              ESIRVVGPCDVLTFPLKYKTRHPLEYLRQFPHVRCRSNALSALLRIRSEATAAIHSFFQD
NARS2_Corn_snake                 EDIRVVGPCDVL-----------------------------------------------E
                                 *.**********                                               :

NARS2_Hypome1_leopard_gecko      NGYLHVHTPIITSNDCEGGSDVFQVEPENKVEEPGENPHFFNVPAFLTVSGQLHLEVMAG
NARS2_Leopard_gecko              NGYLHVHTPIITSNDCEGGSDVFQVEPENKVEEPGENPHFFNVPAFLTVSGQLHLEVMAG
NARS2_Corn_snake                 NGYTHIHTPIITANDCEGAGEVFKLKPANEEQTPGEENHFFNIPAFLTVSGQLHLEVMSG
                                 *** *:******:*****..:**:::* *: : ***: ****:***************:*

NARS2_Hypome1_leopard_gecko      AFTKVFTFGPTFRAENSLGRRHLAEFYMVEAELAFVENLQDIMQVMEDLFKKVTDGLLSK
NARS2_Leopard_gecko              AFTKVFTFGPTFRAENSLGRRHLAEFYMVEAELAFVENLQDIMQVMEDLFKKVTDGLLSK
NARS2_Corn_snake                 AFTKVFTFGPTFRADNSRTRRHLAEFYMVEAELFFVDTLQDIMQVIEDIFKTVTDRVVSN
                                 **************:**  ************** **:.*******:**:**.*** ::*:

NARS2_Hypome1_leopard_gecko      CLHDVGLFHKHVAPGQEGKLEQILKNQFIIMSYTEAIEILKRAPHVFTYKPEWGHDLQRE
NARS2_Leopard_gecko              CLHDVGLFHKHVAPGQEGKLEQILKNQFIIMSYTEAIEILKRAPHVFTYKPEWGHDLQRE
NARS2_Corn_snake                 CPQDAALFHKRIAPGHEAKLEKMLKNPFITMSYTEAIEILERSRQEFTYKPAWGQDLQSE
                                 * :*..****.:***:*.***::*** ** **********:*: : ***** **:*** *

NARS2_Hypome1_leopard_gecko      HEKYLVQHCGEIPVFVFNYPYDVKPFYMRDNEEGTHRTVAAVDLLVPGIGELCGGSLRED
NARS2_Leopard_gecko              HEKYLVQHCGEIPVFVFNYPYDVKPFYMRDNEEGTHRTVAAVDLLVPGIGELCGGSLRED
NARS2_Corn_snake                 HEKYLVRHCGDIPVFVYDYPYDLKPFYMRDNEDGPRRTVAAVDLLVPEVGELFGGSLRED
                                 ******.***:*****::****:*********:*..*********** :*** *******

NARS2_Hypome1_leopard_gecko      RQDLLQSRLQRTGQEDTYQWYLELRQFGTTPHGGFGMGFERYLQCVLGVENIKDVIPFPR
NARS2_Leopard_gecko              RQDLLQSRLQRTGQEDTYQWYLELRQFGTTPHGGFGMGFERYLQCVLGVENIKDVIPFPR
NARS2_Corn_snake                 RVDFLQSRLRRLMLEDTYQWYVELRQFGSTPHGGFGMGFERYLQCILGVQNIKDVIPFPR
                                 * *:*****.*   *******:******:****************:***:**********

NARS2_Hypome1_leopard_gecko      FPRSCVL
NARS2_Leopard_gecko              FPRSCVL
NARS2_Corn_snake                 FPHSCVL
                                 **.****

==================================================================================================
Hypome2 leopard gecko

SPPL2A_Hypome2_leopard_gecko      MGAAGALRAALWGLFLPLISAQEGILHAYSNDNPLLKKDYCITYNPSWTFLPSSLNNATP
SPPL2A_Leopard_gecko              MGAAGALRAALWGLFLPLISAQEGILHAYSNDNPLLKKDYCITYNPSWTFLPSSLNNATP
SPPL2A_Corn_snake                 MGAARLLGAALWALLLPLISAQGGVLHAVQIDSPYLTKAYCIYYNSNWTTLPKSLSNIDY
                                  ****  * ****.*:******* *:*** . *.* *.* *** **..** **.**.*   

SPPL2A_Hypome2_leopard_gecko      TRLAVLTDKLLCNSSEVSHDIMKDKAAAVKRGNCTFLEKAWIAQSLGAKILLIASGTGLS
SPPL2A_Leopard_gecko              TRLAVLTDKLLCNSSEVSHDIMKDKAAAVKRGNCTFLEKAWIAQSLGAKILLIASGTGLS
SPPL2A_Corn_snake                 ARLEFLTPKLLCSPSDVTQDI-KNKAIVVKRGNCTFLEKAEIAQRLGAKVLLVASETSIR
                                  :** .** ****..*:*::** *:** .************ *** ****:**:** *.: 

SPPL2A_Hypome2_leopard_gecko      TPSGDRTVYKNLSIPVALISNEDILDINKVLGNNVNVTLYSPPLPEFDFSMVVIFLIAVL
SPPL2A_Leopard_gecko              TPSGDRTVYKNLSIPVALISNEDILDINKVLGNNVNVTLYSPPLPEFDFSMVVIFLIAVL
SPPL2A_Corn_snake                 TPGGNKT--QNLTIPIALVRDADIKDLEQTLGRNVNVGLYVPPQPLFDYSLVIIFLIAMF
                                  **.*:.*  :**:**:**: : ** *:::.**.**** ** ** * **:*:*:*****::

SPPL2A_Hypome2_leopard_gecko      TVAVGGFWSGMEELEELKAAASSENREVSRKSSESIIFSPVKVIVFVVLSCIMLVLLYYF
SPPL2A_Leopard_gecko              TVAVGGFWSGMEELEELKAAASSENREVSRKSSESIIFSPVKVIVFVVLSCIMLVLLYYF
SPPL2A_Corn_snake                 CVSLGGYWSGRAELEKLKRGPNPGSNE-SLSDEETLTLTPLTVVIFVSCCCIMLVLMYFF
                                   *::**:***  ***:** .... ..* * ...*:: ::*:.*::**  .******:*:*

SPPL2A_Hypome2_leopard_gecko      YIWLVYVIIAIFCLASAISLYNCLAVLIRKISFGQCRLACCNTTFEVRLIFLAGFCIAAS
SPPL2A_Leopard_gecko              YIWLVYVIIAIFCLASAISLYNCLAVLIRKIPFGQCRLACCNTTFEVRLIFLAGFCIAAS
SPPL2A_Corn_snake                 YKWLVYVVIAIFCVASVSSMYACLSALLKNIPYGQCRFPCWNRALEVRLVFLFLFCLALS
                                  * *****:*****:**. *:* **:.*:.:*.:****:.* * ::****:**  **:* *

SPPL2A_Hypome2_leopard_gecko      SVWVAFRNEDSWAWILQDILGIAFCLNFIKTLKMPNFKSCVILLGLLLVYDVFFVFITPY
SPPL2A_Leopard_gecko              SVWVAFRNEDSWAWILQDILGIAFCLNFIKTLKMPNFKSCVILLGLLLVYDVFFVFITPY
SPPL2A_Corn_snake                 ITWAVFRNEDSWAWILQNILGISFCLNFIKTLKMPNFKSCVILLGLLLLYDVFFVFITPY
                                   .*..************:****:*************************:***********

SPPL2A_Hypome2_leopard_gecko      ITKSGESIMVEVATGPSKNSEKSYGNLLEASSERSAPHEKLPVVMRVPRLQLCTPMICGM
SPPL2A_Leopard_gecko              ITKSGESIMVEVATGPSKNSEKSYGNLLEASSERSAPHEKLPVVMRVPRLQLCTPMICGM
SPPL2A_Corn_snake                 ITKSGESIMVEVALGPLESS------------------EKLPVVFKVPRLDLSPAVLCMR
                                  ************* ** :.*                  ******:.****:*...::*  

SPPL2A_Hypome2_leopard_gecko      PFSLLGFGDIILPGLLVAYCHRFDVQTSSSSVYYISCCVAYAVGMLLTFLVLSLMEMAQP
SPPL2A_Leopard_gecko              PFSLLGFGDIILPGLLVAYCHRFDVQTSSSSVYYISCCVAYAVGMLLTFLVLSLMEMAQP
SPPL2A_Corn_snake                 PFSLLGFGDIVIPGLLVAYCNRFDVQTSSSSVYYICCTIAYGVGMVVTFVCLVFMNKAQP
                                  **********::********:**************.* :**.***::**: * :*: ***

SPPL2A_Hypome2_leopard_gecko      ALLYLVPCILVTSALVAWKRKEMKKFWEGNNYQVMDPADFAATEENSTLSTDQCGGQ
SPPL2A_Leopard_gecko              ALLYLVPCILVTSALVAWKRKEMKKFWEGNNYQVMDPADFAATEENSTLSSDQCGGQ
SPPL2A_Corn_snake                 ALLYLVPCTLIPCALLALYRKEMRKFWNGNSYQVMTS---ASNEENVTQATQHHEGQ
                                  ******** *:..**:*  ****.***:**.**** .   *:.*** * ::::  **

/////

SQOR_Hypome2_leopard_gecko      MAAVGLMLS--CTRPLAPLLRPGVPKMSPSQLHTTAGCASKDYYEVLVLGGGTGGISMSA
SQOR_Leopard_gecko              MAAVGLMLS--CTRPLAPLLRSGVPKLSPSQLHTTAGCASKDYYEVLVLGGGTGGISMSA
SQOR_Corn_snake                 MAAVGLMSSCACARSLVPLLRMGIPKTCSSQLHTTAGSASKDYYEVLVLGGGSGGITMSA
                                ******* *  *:*.*.**** *:** ..********.**************:***:***

SQOR_Hypome2_leopard_gecko      RMKRKVGAGNVAVVEPHEKHYYQPLWTLVGAGAKQLAASSRATANVIPPGIKWIQCRVQK
SQOR_Leopard_gecko              RMKRKVGAGNVAVVEPHEKHYYQPLWTLVGAGAKQLAASSRATANVIPPGIKWIQCRVQK
SQOR_Corn_snake                 RMKRKVGADNVAVVEPQEKHYYQPLWTLVGAGAKQLATSERSTASVIPSGVRWIQSKVEK
                                ********.*******:********************:*.*:**.***.*:.***..*:*

SQOR_Hypome2_leopard_gecko      LDPDKNCVYLENNQKISYKYLIIALGLQLRYEKIKGLPEGFNYPKIGSNYSVHTVEKTWK
SQOR_Leopard_gecko              LDPDKNCVYLENNQKISYKYLIIALGLQLRYEKIKGLPEGFNYPKIGSNYSVHTVEKTWK
SQOR_Corn_snake                 LDPDNNCVYLGNNQKVSYKYLIVALGLQLNFEKIKGLPEGFKFPKIGSNYSIHTVEKTWK
                                ****:***** ****:******:******.:**********::********:********

SQOR_Hypome2_leopard_gecko      ALQDFKEGNAIFTFPNTPVKCAGAPQKIMYLSEAYWRKTGKRSKANIIFNTSLGVIFGVQ
SQOR_Leopard_gecko              ALQDFKEGNAIFTFPNTPVKCAGAPQKIMYLSEAYWRKTGKRSKANIIFNTSLGVIFGVE
SQOR_Corn_snake                 ALQDFQEGNAIFTFPNTPVKCAGAPQKIMYLTEAYLRKTGKRSKAKIIFNTSLGVIFGVK
                                *****:*************************:*** *********:*************:

SQOR_Hypome2_leopard_gecko      KYADSLLEIIKSRNITVNYRHNLVEVRADKQEAVFENLDKPGATEVYQYGMLHVTPPMGP
SQOR_Leopard_gecko              KYADSLLEIIKSRNITVNYRHNLVEVRADKQEAVFENLDKPGATEVYQYGMLHVTPPMGP
SQOR_Corn_snake                 KYADALLEIIKERDITVNYKWNLVEVRADKQEAVFENLDKAGETQVYRYEMLHVTPPMGP
                                ****:******.*:*****..*******************.* *:**.* **********

SQOR_Hypome2_leopard_gecko      PDVLLDSPVSDAAGWVDVDKETLQHKKYPNVFGIGDCTNLPTSKTAAAIAGQSGVLDKTI
SQOR_Leopard_gecko              PDVLLDSPVSDAAGWVDVDKETLQHKKYPNVFGIGDCTNLPTSKTAAAIAGQSGVLDKTI
SQOR_Corn_snake                 PDVLLNSPVSDVAGWVDVNKETLQHAKYPNVFGIGDCTNLPTSKTAAAIAGQCGVLDKTI
                                *****:*****.******:****** **************************.*******

SQOR_Hypome2_leopard_gecko      SSIMKGKTPTKKYDGYTSCPLVTSYNRAILAEFDYNAQPLETFPIDQSKERLTSFYMKAN
SQOR_Leopard_gecko              SSIMKGKTPTKKYDGYTSCPLVTSYNRAILAEFDYNAQPLETFPIDQSKERLTSFYMKAN
SQOR_Corn_snake                 SCIMKGKTPTKKYDGYTSCPLITNYNRAILAEFDYNAQPLETFPFDQSKERLISFHLKAN
                                *.*******************:*.********************:******* **::***

SQOR_Hypome2_leopard_gecko      MMPFLYWHGLLKGFWGGPAPIRKLLHLGLK
SQOR_Leopard_gecko              MMPFLYWHGLLKGFWGGPAPIRKLLHLGLK
SQOR_Corn_snake                 MMPYLYWYGLLKGYWGGPGPVRKIFHLGFK
                                ***:***:*****:****.*:**::***:*

/////

C18H15orf48_Hypome2_leopard_geck      MANFGFFHLLKKKKELIPLVGFMGFAVLWATYSAFYALGKTDVIINKHGNPEPWEHIDPT
C18H15orf48_Leopard_gecko             MANFGFFHLLKKKKELIPLVGFMGFAGLWATYSAFYALGKTDVIINKHGNPEPWEHIDPT
                                      ************************** *********************************

C18H15orf48_Hypome2_leopard_geck      KPQKLITINQEWKPIEELEKVRKVMK
C18H15orf48_Leopard_gecko             KPQKLITINQEWKPIEELEKVRKVMK
                                      **************************

/////

AFG2B_Corn_snake                 MALLKLLPPDPEDEGSQRCRLGPAAFALLGAKLGSLIKITLPSGSCLCTAWPRHDSADGY
AFG2B_Hypome2_leopard_gecko      MALLKLLPQDPEDEGTQRCRLGPATFSSLGAKLGSPVKITLPSGTCLCTAWPRHDLADGY
AFG2B_Leopard_gecko              MALLKLLPQDPEDEGTQRCRLGPATFSSLGAKLGSPVKITLPSGTCLCTAWPRHDLADGY
                                 ******** ******:********:*: ******* :*******:********** ****

AFG2B_Corn_snake                 LQLDLKCRTWGLRESQLRRKTVSMDQLRVAACPKLRHVTVRVVFKNQASKTALPETTLPE
AFG2B_Hypome2_leopard_gecko      LQLDLKCRTRSIKVDHLRNLTLSTDLLQVQGRHKLRKMTIRVVLKNRAVKKYTSEAMLQE
AFG2B_Leopard_gecko              LQLDLKCRTRSIKVDHLRNLTLSTDLLQVQGRHKLRKMTIRVVLKNRAVKKYTSEAMLQE
                                 *********..:. .:**. *:* * *.* .  ***::*:***:**.* *.  .*: * *

AFG2B_Corn_snake                 VVRELLRKTCVARHHVVTFPPILGNPVECLEILSIGLFSPEEAGLITPQTNVHIKETITL
AFG2B_Hypome2_leopard_gecko      LAKELLRNACVALHHVVTFGPILGNPMACIEVLSMEP-ATEEVGLVTLKTNVFVQEVVTL
AFG2B_Leopard_gecko              LAKELLRNACVALHHVVTFGPILGNPMACIEVLSMEP-ATEEVGLVTLKTNVFVHEVVTL
                                 :..****::*** ****** ******: *:*:**:   :.**.**:* :***.::*.:**

AFG2B_Corn_snake                 ERYGRLMGNGSKIRVAGLDEVSQALKETIELPLRFPNSFKTLGLSVPKGVLLVGPPGVGK
AFG2B_Hypome2_leopard_gecko      DWYKLLVEDHAKTLVAGMEDVSKSLKEMIDLPLRFPKTFQELGLSLPRGVLLVGPPGVGK
AFG2B_Leopard_gecko              DWYKLLVEDHAKTLVAGMEDVSKSLKEMIDLPLHFPKTFQELGLSLPRGVLLVGPPGVGK
                                 :.*  *: : :*  ***:::**::*** *:***.**::*: ****:*.************

AFG2B_Corn_snake                 TLLVKAVTGEVEACLVGLSGPVVYGSRPGESEENLRRVFEQARELSIEGPTVLFIDEIDS
AFG2B_Hypome2_leopard_gecko      TLLVKAVTREVGACLLCLNGPVVYGPRPGESEENLRRMFDQAREMSSEGPTVLFIDEIDS
AFG2B_Leopard_gecko              TLLVKAVACEVGACLLCLNGPVVYGPRPGESEENLRRMFDQAREMSSEGPTILFIDEIDS
                                 *******: ** ***: *.******.***********:*:****:* ****:********

AFG2B_Corn_snake                 LCPKRGASGHVPEHRLVAQLLTLMDGFSQGHGLVIVGATNRPDSLDPALRRPGRFDQEIV
AFG2B_Hypome2_leopard_gecko      LCPKRESSNNAPENRLVAQLLTLIDGINGGSKMVIVAATNRPDALDPALRRPGRIDREII
AFG2B_Leopard_gecko              LCPKRESSNNAPENRLVAQLLTLIDGINGGSKMVIVAATNRPDALDPALRRPGRIDREII
                                 ***** :*.:.**:*********:**:. *  :***.******:**********:*.**:

AFG2B_Corn_snake                 IGSPTLTQRKSILQLITAGMPVSDNVDLLELAEITPGFVGADLTSLCREAAMQALFRNCT
AFG2B_Hypome2_leopard_gecko      IGTPTLTQRKSILQLITANMPVSSNVDLLELAEITTGYVGADLTALCREAAMQAVVRACS
AFG2B_Leopard_gecko              IGTPTLTQRKSILQLITADMPVSSNVDLLELAEITTGYVGADLTALCREAAMQAVFRACS
                                 **:***************.****.***********.*:******:*********:.* *:

AFG2B_Corn_snake                 DSICPVEMSDFLEALKKIQPSSFRSGIGLTDFKPVSWDQIGGLEDVKLKLKQSIEWPIKF
AFG2B_Hypome2_leopard_gecko      DS---VNMSDFYEALKKIRPSSFRSGIGLADFKPVNWDQIGGLEDVKLKLKQSIEWPIKF
AFG2B_Leopard_gecko              DS---VNMSDFYEALKKIRPSSFRSGIGLSDFKPVNWDQIGGLEDVKLKLKQSIEWPIKF
                                 **   *:**** ******.**********:*****.************************

AFG2B_Corn_snake                 PEAFIRMGLARPKGILLYGPSGCAKTMLVKAAASCSHCSFLAVNGADLFSPLVGESEKIL
AFG2B_Hypome2_leopard_gecko      PEAFIRMGLARPKGILLYGPSGCAKTTLVKAAATSCHCSFLSVSGADLFSPYVGDSEKIL
AFG2B_Leopard_gecko              PEAFIRMGLARPKGILLYGPSGCAKTTLVKAAATSCHCSFLSVSGADLFSPYVGDSEKIL
                                 ************************** ******:..*****:*.******* **:*****

AFG2B_Corn_snake                 SQVFRQARANTPAIVFLDEIDAILGSRSGTKTGCGVQERVLSVLLNELDGIGVKLTERRG
AFG2B_Hypome2_leopard_gecko      SQVFRQARANTPAIVFLDEIDSMLGSRSVGKTGHGVQERVLSVLLNELDGIGLKVTERRG
AFG2B_Leopard_gecko              SQVFRQARANTPAIVFLDEIDSMLGSRSVGKTGHGVQERVLSVLLNELDGIGLKVTERRG
                                 *********************::*****  *** ******************:*:*****

AFG2B_Corn_snake                 NKAEMENESQEPAESDKELELQEVFNKDVIVVAATNRPDRLDDALLRPGRLDKIIYVPPP
AFG2B_Hypome2_leopard_gecko      NKLELDGDCPEQNENDKELKLQEVFNKDVVVVAATNRPDMLDDALLRPGRLDKIVYVPPP
AFG2B_Leopard_gecko              NKLELDGDCPEQNENDKELKLQEVFNKDVVVVAATNRPDMLDDALLRPGRLDKIVYVPPP
                                 ** *::.:. *  *.****:*********:********* **************:*****

AFG2B_Corn_snake                 DEQGRLSVLKICTEIIPIDSEVSLADIASQTNMFSGADLENLCKEAALLALQENKVEATA
AFG2B_Hypome2_leopard_gecko      DKKGRLSILKICTRRIPIDSDVSLEDIAARANLFSGADLENLCKEAALLALQENRVEATT
AFG2B_Leopard_gecko              DKKGRLSILKICTQRIPIDSDVSLEDIASRANLFSGADLENLCKEAALLALQENRVEATT
                                 *::****:*****  *****:*** ***:.:*:*********************.****:

AFG2B_Corn_snake                 VKYKHFEKSLETVKPSVTHKELQFYEKLFRIQ----
AFG2B_Hypome2_leopard_gecko      VKHRHFVMSLATVKPSLMLKELERYEKLFKKQEWPL
AFG2B_Leopard_gecko              VKHRHFVMSLATVKPSLMLKELERYEKLFKKQEWPL
                                 **:.**  ** *****:  ***: *****. *    

/////

ATP8B4_Hypome2_leopard_gecko      MHGLCGSRLSSGPIGGDYPVEAVQPLTQSEKARREKERDVSYFRYQALIKKELFVDEVCK
ATP8B4_Leopard_gecko              MHGLCGSRFSSGPIGGDYPVEAVQPLTQSEKARREKERDVSYFRYQALIKKELFVDEVCK
                                  ********:***************************************************

ATP8B4_Hypome2_leopard_gecko      QDQTGRSEGCCYSFQAANHVGSVTLKQLKFDGETNLKAQQALPVTSELGAEISKLAEFDE
ATP8B4_Leopard_gecko              QDQTGRSEGCCYSFQAANHVGSVTLKQLKFDGETNLKAQQALPVTSELGAEISKLAEFDE
                                  ************************************************************

ATP8B4_Hypome2_leopard_gecko      VVCETPNNMLNNFSRVLSWKDDNHCLTNEEVLLRGCVWRNTDCCFGTVIFAGPDTKLMQN
ATP8B4_Leopard_gecko              VVCETPNNMLNNFSRVLSWKDDNHCLTNEEVLLRGCVWRNTDSCFGTVIFEGPDTKLMQN
                                  ******************************************.******* *********

ATP8B4_Hypome2_leopard_gecko      SGKTELKQTSIDLMNTLVLWIFGLLIMGIILVIGNSVWDDWVGGDFKIYLPWNEVVVNSF
ATP8B4_Leopard_gecko              SGKTELKRTSIDLMNTLVLWIFGLLIMGIILVIGNSVWDDWVGGDFKIYLPWNEVVVNSF
                                  *******.****************************************************

ATP8B4_Hypome2_leopard_gecko      MFSGFLTFWSYVIILNSVVPISLYVSMELIRLGHSYFISWDRKMYFSKEDIPAEVRTTTL
ATP8B4_Leopard_gecko              MFSGFLTFWSYVIILNSVVPISLYVSVELIRLGHSYFISWDRKMYFSKEDTPAEVRTTTL
                                  **************************:*********************** *********

ATP8B4_Hypome2_leopard_gecko      SEELGQMEYIFMDKTWTQLNIMTFNKCSIYGNFYDETCDAVGPKTTINEEVPVDFSFNPL
ATP8B4_Leopard_gecko              SEELGQMEYIFMDKTWTQLNIMTFNKCSIYGNFYDETCDAVGPKTTINEEVPVDFSFNPL
                                  ************************************************************

ATP8B4_Hypome2_leopard_gecko      ADSKYSFYVHRLIESIKLGYLQVHELFRLLSLCHTVMPEEKTPGDLIYQAQSQDEGALVT
ATP8B4_Leopard_gecko              ADSKYSFYVHRLTESIKLGYLQVHELFRLLSLCHTVMPEEKTPGDLIYQAQSQDEGALVT
                                  ************ ***********************************************

ATP8B4_Hypome2_leopard_gecko      AAGNFGFIFKSRTQTIAVEEMSRLVTIQLLVILDFNNTRKRMSVIVQNPGGQITLYSKGT
ATP8B4_Leopard_gecko              AAGNFGFIFKSRTQTIAVEEMSRLVTIQLLAILDFNNTRKRMSVIVQNLGGQITLYSKGT
                                  ******************************.***************** ***********

ATP8B4_Hypome2_leopard_gecko      DAILFETLHPSSKSLMSLTSDHLKEFAGEVFRTLMLAYKNVSEEQFQEWFKMYQKANASP
ATP8B4_Leopard_gecko              DAILFETLHPSSKSLMSLTSDHLKEFAGEVFRTLMLAYKNVSEEQFQEWFKMYQKANASP
                                  ************************************************************

ATP8B4_Hypome2_leopard_gecko      DRGKLLALAYNEIEGDIDILGATAIEDKLQEGVAETIASVLLANIKIWVLTGDEQETAMN
ATP8B4_Leopard_gecko              DRGKLLALAYNEIEGDIDILGATAIEDKLQEGVAETIASVLLANIKIWVLTGDEQETAMN
                                  ************************************************************

ATP8B4_Hypome2_leopard_gecko      IGYSCDMFTDALGAIFIMDGHTRKDVCEDLRKAKDRIFGLKRGHSTDYGRAEKIQDSRQG
ATP8B4_Leopard_gecko              IGYSCDMFTDALGAIFIMDGHTRKDVCEDLRKAKDRIFGLKRGHSTDYGRAEKIQDSRQG
                                  ************************************************************

ATP8B4_Hypome2_leopard_gecko      VEETVMGDYALVINGHSLAHTLEADLQNELLEAACICKTGISICCRVTPLQKVQMVKVLK
ATP8B4_Leopard_gecko              VEETVMGDYALVINGHSLAHTLEADLQNELLEAACICKTGISICCRVTPLQKVQMVKVLK
                                  ************************************************************

ATP8B4_Hypome2_leopard_gecko      KHRKAITLAVGDGSNDIGMIKSAQIRIGISGQEGRQAVLNSGYSFAQFRYLQRLLVHGRW
ATP8B4_Leopard_gecko              KHRKAITLAVGDGSNDIGMIKSAQIRIGISGQEGRQAVLNSGYSFAQFRYLQRLLVHGRW
                                  ************************************************************

ATP8B4_Hypome2_leopard_gecko      SYFRMCMFLCYFFYKNVAFTLVHFWFGFFCGLSAQTVYDQFITLFNIVFTSLPVLAMGLF
ATP8B4_Leopard_gecko              SYFRMCMFLCYFFYKNVAFTLVHFWFGFFCGLSAQTVYDQFITLFNIVFTSLPVLAMGLF
                                  ************************************************************

ATP8B4_Hypome2_leopard_gecko      DQNVKEQDCLDFPKLYEPGQLNLWFNKHRFFICIAHGIYTSVVLFFIPYGVFYDAGEDGK
ATP8B4_Leopard_gecko              DQNVKEQDCLDFPKLYEPGQLNLWFNKHRFFICIAHGIYTSVVLFFIPYGVFYDAGEDGK
                                  ************************************************************

ATP8B4_Hypome2_leopard_gecko      HIADYQSFAVTVATSLIILVSVKIALDTSYTGINHFFIWRSSTEYFAALFAMQSDGIFDL
ATP8B4_Leopard_gecko              HIADYQSFAVTVATSLIILVSVKIALDTSYTGINHFFIWRSSTEYFAALFAMQSDGIFDL
                                  ************************************************************

ATP8B4_Hypome2_leopard_gecko      FPDHFPFVGNAWSSLGQLNVWLVIFLTTVVLVVPVIIFRFMMVDLSPMLSDQVQLLHAKK
ATP8B4_Leopard_gecko              FPDHFPFVGNAWSSLGQLNVWLVIFLTTVVLVVPVIIFRFMMVDLSPMLSDQVQLLHAKK
                                  ************************************************************

ATP8B4_Hypome2_leopard_gecko      KQKPLQRYMQQTHSASSRRSAYAFAHLEGYGELITSGKNMYINLHSVSGMGKAMQNKRME
ATP8B4_Leopard_gecko              KQKPLQRYMQQTHSASSRRSAYAFAHLEGYGELITSGKNMYINLHSVSGMGKAMQNKRME
                                  ************************************************************

ATP8B4_Hypome2_leopard_gecko      NLRKRTLDTFSSTLTVCRLLKVVTGEKKKGRSAINEVVTWEYTINIHMRIHGVGFKKRAP
ATP8B4_Leopard_gecko              NLRKRTLDTFSSTLTVCRLLKVVTSEKKKGRSAINEVVTREYTINIHMRIHGVGFKKRAP
                                  ************************.**************.********************

ATP8B4_Hypome2_leopard_gecko      WALKEIHKFAMKELGTPDVRIDTRLKKAVWAKGIRNVPYRIQCFVCSDLHLFHIWLQHQS
ATP8B4_Leopard_gecko              WALKEIHKFAMKELGTPDVRIDTHLKKAVWAKGIRNVPYRIQCFVCSDLHLFHIWVQHQS
                                  ***********************.*******************************:****

ATP8B4_Hypome2_leopard_gecko      IIKQG
ATP8B4_Leopard_gecko              IIKQG
                                  *****

/////

DTWD1_Hypome2_leopard_gecko      MSAILKGDEESHEGAGRKTDGLKSSDSQTASMLPETPLQNLHLASQAVLERAQKQGRSKC
DTWD1_Leopard_gecko              MSAILKGDEESHEGAGRKTDGLKSSDSQTASMLPETPLQNLHLASQAVLERAQKQGRSKC
DTWD1_Corn_snake                 -----MAQTKINQEMKRNAECLRNQDTLTASMLQETPFDNLCLTSQAILERAQKQGRSKC
                                       .: : ::   *::: *...*: ***** ***::** *:***:************

DTWD1_Hypome2_leopard_gecko      PKCNSSRMFYCYTCYILVETVPTKDIPVVKLPLKIDIIKHPNETDGKSTAVHAKLLAPED
DTWD1_Leopard_gecko              PKCNSSRMFYCYTCYILVETVPTKDIPVVKLPLKIDIIKHPNETDGKSTAVHAKLLAPED
DTWD1_Corn_snake                 PRCHGSRMFYCYSCYVPVETVPVEDIPIVKLPLKIDIIKHPNETDGKSTAVHAKLLASED
                                 *.*:.*******:**: *****.:***:*****************************.**

DTWD1_Hypome2_leopard_gecko      VTIYTYPCIPDYEEMKHEIALIFPGPNSVSVNDI-VSLQNKWEKNVGCEKD-DDLPAEPV
DTWD1_Leopard_gecko              VTIYTYPCIPDYEEMKHEIALIFPGPNSVSVNDI-VSLQNKWEKNVGCEKD-DDLPAEPV
DTWD1_Corn_snake                 VTIYTYPCIPDYEEMQHEIALIFPGPNSVSISNIPLSLQTK------CKTDTKGLSAEPA
                                 ***************:**************:.:* :***.*      *:.* ..*.***.

DTWD1_Hypome2_leopard_gecko      FKCAKLELDSNDNSSLGELRSRTTCKKARLKKIVFVDSTWNQTNKIITDERLQGLLQIEL
DTWD1_Leopard_gecko              FKCAKLELDSNDNSSLGELRSRTTCKEARLKKIIFVDSTWNQTNKIITDERLQGLLQIEL
DTWD1_Corn_snake                 PKCAKLEPSHSRLMSEDKLPK----SENALKKIVFIDSTWNQTNKIITDERLQGLLQIEL
                                  ****** . .   * .:* .    .:  ****:*:************************

DTWD1_Hypome2_leopard_gecko      KSRKTCFWRHQKGKPDTYLSTIEAIYYFLVDYHRELLKEKYEGQYDNLLFFYSFMYRLIK
DTWD1_Leopard_gecko              KSRKTCFWRHQKGKPDTYLSTIEAIYYFLVDYHRELLKEKYEGQYDNLLFFYSFMYRLIK
DTWD1_Corn_snake                 KSKKTCFWRHQKGKPETYLSTIEAIYYFLVDYHKEVLKEKYDGQYDNLLFFFSFMYKLIR
                                 **.************:*****************.*:*****:*********:****.**.

DTWD1_Hypome2_leopard_gecko      NARCSAGKE
DTWD1_Leopard_gecko              NARCSAGKE
DTWD1_Corn_snake                 KAKDSAGKK
                                 :*. ****:

/////

NEO1_Corn_snake                 MAARG-AWRRRLLLLGSLWVALLGGQRPDSSAAAAAAAPPQQHLSP--AEPTVRTSTPFY
NEO1_Hypome2_leopard_gecko      MAAHGGAWRR---LLDSLWLVLLCGQ-----AAAAAARTPQQQSPPPAAGPTVRTFTPFY
NEO1_Leopard_gecko              MAAHGEAWRR---LLDSLWLVLLCGQ-----AAAAAARTPQQQSPPPAAGPTVRTFTPFY
                                ***.* ****   **.***:.** **     ****** .***: .*  * ***** ****

NEO1_Corn_snake                 FLVEPVDTLSVRASSVVLNCSAYCESPPKIEWRKDGTFLNLVSDDRRQLLPDGSLLINSI
NEO1_Hypome2_leopard_gecko      FTVEPADTLSVRAASVILNCSAHCESSPKIEWKKDGTFLNLVSDDRRQLLPDGSLLINSV
NEO1_Leopard_gecko              FTVEPADTLSVRAASVILNCSAHCESSPKIEWKKDGTFLNLVSDDRRQLLPDGSLLINSV
                                * ***.*******:**:*****:***.*****.**************************:

NEO1_Corn_snake                 VHSKHNKPDEGHYQCVATVESLGTIVSRTAKLTVAGLPRFITQPESASVHRGNPIVLNCE
NEO1_Hypome2_leopard_gecko      VHNKHNKPDEGHYQCVATVESLGTIVSRTAKLTVAGLPRFTSQPEPASVYRGNNLVLNCE
NEO1_Leopard_gecko              VHNKHNKPDEGHYQCVATVESLGTIVSRTAKLTVAGLPRFTSQPEPASVYRGNNLVLNCE
                                **.************************************* :***.***:*** :*****

NEO1_Corn_snake                 VNADLAPFVRWELDHQPLFLDDRVLKLPSGTLIVSNATDEDAGTYCCVIEIGGSPKYSDE
NEO1_Hypome2_leopard_gecko      VNADLAPFVRWELDHQPLFLDDRVFQLSSGALIVSNATDEDGGTYSCVIETGGSPKYSDE
NEO1_Leopard_gecko              VNADLAPFVRWEMDHQPLFLDDRVFQLSSGALIVSNATDEDGGTYSCVIETGGSPKYSDE
                                ************:***********::*.**:**********.***.**** *********

NEO1_Corn_snake                 AEIKVLPESDLSSGLLFLKQPFPLTKVTGQSAVLPCVASGIPVPLIRWTRKEEELVTENS
NEO1_Hypome2_leopard_gecko      AEVKVLPESEVPSTLVFLRQPSSLTRVIGQSAVLPCVAAGIPIPVVRWTRNEEELVTEGS
NEO1_Leopard_gecko              AEVKVLPESEVPSTLVFLRQPSSLTRVIGQSAVLPCVAAGIPIPVVRWTRNEEELVTEGS
                                **:******::.* *:**.** .**.* **********:***:*::****:*******.*

NEO1_Corn_snake                 HKFLFLSGGTLKINDITEDDSGTYTCIADNGNETIEARADLTVQVPPTFLKQPANIYAHE
NEO1_Hypome2_leopard_gecko      QKFLLLAGGTLKISDVTEEDVGIYTCIADNGNETIEAQADLTIQAPPEFLKKPSNIYAHE
NEO1_Leopard_gecko              QKFLLLAGGTLKISDVTEEDVGIYTCIADNGNETIEAQADLTIQAPPEFLKKPSNIYAHE
                                :***:*:******.*:**:* * **************.****:*.** ***:*:******

NEO1_Corn_snake                 SMDIVFECCVSGKPTPTVKWVKNGDVVIPSDYFKIVNEHNLQVLGLVKSDEGFYQCIAEN
NEO1_Hypome2_leopard_gecko      SMDIVFECDVTGKPTPTVKWVKNGDVVIPSDYFKIVKEHNLQVLGLVKSDEGFYQCIAEN
NEO1_Leopard_gecko              SMDIVFECDVTGKPTPTVKWVKNGDVVIPSDYFKIVKEHNLQVLGLVKSDEGFYQCIAEN
                                ******** *:*************************:***********************

NEO1_Corn_snake                 DVGNIQSGAQLIILDHDVAIPTLPPTSLTSATTDHLAPATTGPLPSAPRDVVASLVSTRF
NEO1_Hypome2_leopard_gecko      DVGNVQAGAQLIILDHDVAIPTLPPTSLTSATTDHLAPATTGPLPSAPRDVVASLVSTRF
NEO1_Leopard_gecko              DVGNVQAGAQLIILDHDVAIPTLPPTSLTSATTDHLAPATTGPLPSAPRDVVASLVSTRF
                                ****:*:*****************************************************

NEO1_Corn_snake                 IKLTWRTPASDPQGDNLTYSVFYTKEMSNRERVENTSHPGEMQVTIQNLMPETVYIFRVV
NEO1_Hypome2_leopard_gecko      IKLTWRAPASDPHGDNLTYSVFYTKEVINRERVENTSHPGEMQVTIQNLMPETVYIFRVV
NEO1_Leopard_gecko              IKLTWRAPASDPHGDNLTYSVFYTKEVINRERVENTSHPGEMQVTIQNLMPETVYIFRVV
                                ******:*****:*************: ********************************

NEO1_Corn_snake                 AQNRHGPGESSVPLKVATQPEVQLPGPAPNIRAYATSPTSITVTWGTPLSGNGEIQNYKL
NEO1_Hypome2_leopard_gecko      AQNKHGPGESSVPLKVATQPEVQLPGPAPNIRAYANSPTSVTVSWATPLSGNGEIQNYKL
NEO1_Leopard_gecko              AQNKHGPGESSVPLKVATQPEVQLPGPAPNIRAYANSPTSVTVSWATPLSGNGEIQNYKL
                                ***.*******************************.****:**:*.**************

NEO1_Corn_snake                 YYMEKGTENEQDIDVGGLSYTIIGLRKYTEYSFRVVAYNKHGPGVSTQDVVIRTLSDVPS
NEO1_Hypome2_leopard_gecko      YYMEKETDNEQDIDVGGLSYTISGLKKYTEYSFRVVAYNKHGPGVSTQDVVVQTLSDVPS
NEO1_Leopard_gecko              YYMEKETDNEQDIDVGGLSYTISGLKKYTEYSFRVVAYNKHGPGVSTQDVVVQTLSDVPS
                                ***** *:************** **.*************************:.*******

NEO1_Corn_snake                 AAPQNLTLEVQNSKNIMMHWQPPPTGTHNGQITGYKIRYRKMIRKSDVTEIIVGTQLSQL
NEO1_Hypome2_leopard_gecko      AAPQNLSLEVQNSRSIMMHWQPPPLGTHNGQITGYKIRYRKVTRKSDVTESIVGTQLSQL
NEO1_Leopard_gecko              AAPQNLSLEVQNSRSIMMHWQPPPLGTHNGQITGYKIRYRKVTRKSDVTESIVGTQLSQL
                                ******:******..********* ****************: ******* *********

NEO1_Corn_snake                 IEGLERGTEYSFRVAALTVNGTGIATDWISAETFESDLDETRVPEVPSSLHVRPLVTSIV
NEO1_Hypome2_leopard_gecko      IEGLERGTEYSFRVAALTVNGTGPSTDWISAETFESDLDESRVPEVPSSLHVRPLVTSIV
NEO1_Leopard_gecko              IEGLERGTEYSFRVAALTVNGTGPSTDWISAETFESDLDESRVPEVPSSLHVRPLVTSIV
                                *********************** :***************:*******************

NEO1_Corn_snake                 VSWTPPENQNIVVRGYAIGYGVGSPHAQTIKVDYKQRYYTIENLDPSSHYVITLKAYNNV
NEO1_Hypome2_leopard_gecko      VSWTPPENQNIVVRGYAIGYGVGSPHAQTIKVDYKQRYYTIENLDPSSHYVITLKAYNNV
NEO1_Leopard_gecko              VSWTPPENQNIVVRGYAIGYGVGSPHAQTIKVDYKQRYYTIENLDPSSHYVITLKAYNNV
                                ************************************************************

NEO1_Corn_snake                 GEGIPLYESAVTRAYTDTSEVDLFVVNAPYTPVPDPSPMMPPVGVQASILSHDTIRITWA
NEO1_Hypome2_leopard_gecko      GEGIPLYESAVTRAYTDTSEVDLFVVNAPYTPVPDPSPMMPPVGVQASILSHDTIRITWA
NEO1_Leopard_gecko              GEGIPLYESAVTRAYTDTSEVDLFVVNAPYTPVPDPSPMMPPVGVQASILSHDTIRITWA
                                ************************************************************

NEO1_Corn_snake                 DNSLPKNQKVSDARYYTVRWKTNIPANTKYKTANTTTLSFLVTGLKPNTLYEFSVMVTKG
NEO1_Hypome2_leopard_gecko      DNSLPKNQKVSDARYYTVRWKTNIPANTKYKTANTTTLSFLVTGLKPNTLYEFSVMVTKG
NEO1_Leopard_gecko              DNSLPKNQKVSDARYYTVRWKTNIPANTKYKTANTTTLSFLVTGLKPNTLYEFSVMVTKG
                                ************************************************************

NEO1_Corn_snake                 RRSSTWSMTAHGTTFEQVPTSPPKDVTVVSKEGKPRTIIVNWQPPSEANGKITGYIIYYN
NEO1_Hypome2_leopard_gecko      RRSSTWSMTAHGTTFESVPTSPPKDVTVVSKEGKPRTIIVNWQPPSEANGKITGYIIYYS
NEO1_Leopard_gecko              RRSSTWSMTAHGTTFESVPTSPPKDVTVVSKEGKPRTIIVNWQPPSEANGKITGYIIYYS
                                ****************.******************************************.

NEO1_Corn_snake                 TDVNAEIHDWVIEPVVGNRLTHQIQELTLDTAYYFKIQARNSKGMGPMSEAVQFRTPKAE
NEO1_Hypome2_leopard_gecko      TDVNAEIHDWVIEPVVGNRLTHQIQELTLDTAYYFKIQARNSKGMGPMSEAVQFRTPKAE
NEO1_Leopard_gecko              TDVNAEIHDWVIEPVVGNRLTHQIQELTLDTAYYFKIQARNSKGMGPMSEAVQFRTPKAE
                                ************************************************************

NEO1_Corn_snake                 SSDKMSNDQALGSAGKGNRPVDVGTDYKTPISGSNSPHGSPSPLEYNMLLIIIVSVGVIT
NEO1_Hypome2_leopard_gecko      SSDKMSNDQALGSAGKGNRQMDAGTDYKTPMGGSNSPHGSPSPLEYNMLLVIIVSVGVIT
NEO1_Leopard_gecko              SSDKMSNDQALGSAGKGNRQMDAGTDYKTPMGGSNSPHGSPSPLEYNMLLVIIVSVGVIT
                                ******************* :*.*******:.******************:*********

NEO1_Corn_snake                 IVVVVIVAVFCTRRTTSHQKKKRAACKSVNGSHKYKGNSKDVKPPDLWIHHERLELKPID
NEO1_Hypome2_leopard_gecko      IVVVVVVAVFCTRRTTSHQKKKRAACKSVNGSHKYKGNSKDVKPPDLWIHHERLELKPID
NEO1_Leopard_gecko              IVVVVVVAVFCTRRTTSHQKKKRAACKSVNGSHKYKGNSKDVKPPDLWIHHERLELKPID
                                *****:******************************************************

NEO1_Corn_snake                 KSPDPNPIMTDTPIPRNSQDITPVDNSMDSNIHQRRNSYRGHESEDSMSTLAGRRGMRPK
NEO1_Hypome2_leopard_gecko      KSPDPNPIMTDTPIPRNSQDITPVDNSMDSNIHQRRNSYRGHESEDSMSTLAGRRGMRPK
NEO1_Leopard_gecko              KSPDPNPIMTDTPIPRNSQDITPVDNSMDSNIHQRRNSYRGHESEDSMSTLAGRRGMRPK
                                ************************************************************

NEO1_Corn_snake                 MMMPFDSQPPQ-------------------------------------------------
NEO1_Hypome2_leopard_gecko      MMMPFDSQPPQPVISAHPIHSLDNPHHHFHSGSLASPTCSYLHHQANPWPVGPSVSHSDR
NEO1_Leopard_gecko              MMMPFDSQPPQPVISAHPIHSLDNPHHHFHSGSLASPTCSYLHHQANPWPVGPSVSHSDR
                                ***********                                                 

NEO1_Corn_snake                 ----QSVRNTPSTDTMPASSSQTCCADHQEPESASASYLPSTQEEETSQNVPTAHVRPSH
NEO1_Hypome2_leopard_gecko      ANSTESVRNTPSTDTMPASSSQTCCADHQEPESATGSYLPSTQEEEPGPNLPTAHVRPSH
NEO1_Leopard_gecko              ANSTESVRNTPSTDTMPASSSQTCCADHQEPESATGSYLPSTQEEEPGPNLPTAHVRPSH
                                    :*****************************:.**********.. *:*********

NEO1_Corn_snake                 PLKSFAVPAVPPTGSTYDPALPSTPLLSQQASSHPVHSVKTASIGTLGRTRPPMPVVVPS
NEO1_Hypome2_leopard_gecko      PLKSFAVPAVPPTGATYDPALPSTPLLSQQASSHPVHSVKTASIGTLGRTRPPMPVVVPS
NEO1_Leopard_gecko              PLKSFAVPAVPPTGATYDPALPSTPLLSQQASSHPVHSVKTASIGTLGRTRPPMPVVVPS
                                **************:*********************************************

NEO1_Corn_snake                 APEVQETTRMLEDTESNYEPDELTKEMAHLEGLMKDLNAITTA
NEO1_Hypome2_leopard_gecko      APEVQETTRMLEDSESNYEPDELTKEMAHLEGLMKDLNAITTA
NEO1_Leopard_gecko              APEVQETTRMLEDSESNYEPDELTKEMAHLEGLMKDLNAITTA
                                *************:*****************************

/////

HCN4_Hypome2_leopard_gecko      MERLPPAMRKRLYSLPPEIGPKASLMGEEEEEEEEGAG---------------QDAARKS
HCN4_Leopard_gecko              MERLPPAMRKRLYSLPPEIGPKASLMGEEEEEEEEGAG---------------QDAARKS
HCN4_Corn_snake                 MDRLPPSMRKRLYSLPQQIAPKASLMDEEEEEEESGGGGEGGGGGGGGGGGGCKDARRKS
                                *:****:********* :*.******.*******.*.*               :** ***

HCN4_Hypome2_leopard_gecko      IRLKPLPSPSPGGAR------GPGA----GEPAR-----AGCEAVESAKPGTNGDCRRFK
HCN4_Leopard_gecko              IRLKPLPSPSPGGAR------GPGA----GEPAR-----AGCEAVESAKPGTNGDCRRFK
HCN4_Corn_snake                 IRLHPLSPSAAAGASAEPSRPGPGSRASEGGPAESAEAAAGGLGRPSAKSSTNGDCRRLK
                                ***:**...:..**       ***:    * **      **  .  ***..*******:*

HCN4_Hypome2_leopard_gecko      GSLSSLASGRHPPEAPEERRLIGSEGEAASPGEDGSPPGAREAPPGGSPA--PAASPPPD
HCN4_Leopard_gecko              GSLSSLASGRHPPEAPEERRLIGSEGEAASPGEDGSPPGAREAPPGGSPA--PAASPPPD
HCN4_Corn_snake                 GSRSSLAS-RHPHDSGEGRRLIGHQGEAASPGDERSPPGLADAPTAAAPPPLPPLPPPPA
                                ** ***** *** :: * ***** :*******:: ****  :**...:*.  *. .*** 

HCN4_Hypome2_leopard_gecko      A-------PASASVKVEGEGGT-EQITSEEEQCLGQAGFMQRQFGAMLQPGVNKFSLRMF
HCN4_Leopard_gecko              A-------PASASVKVEGEGGT-EQITSEEEQCLGQAGFMQRQFGAMLQPGVNKFSLRMF
HCN4_Corn_snake                 AAPRQDPPPDAAFVKVESPGASGDQISPDDELRLGQAGFMQRQFGALLQPGVNKFSLRMF
                                *       * :* ****. *.: :**:.::*  *************:*************

HCN4_Hypome2_leopard_gecko      GSQKAVEREQERVKSAGFWIIHPYSDFRFYWDLTMLLLMVGNLIIIPVGITFFKDENTTP
HCN4_Leopard_gecko              GSQKAVEREQERVKSAGFWIIHPYSDFRFYWDLTMLLLMVGNLIIIPVGITFFKDENTTP
HCN4_Corn_snake                 GSQKAVEREQERVKSAGFWIIHPYSDFRFYWDLTMLLLMVGNLIIIPVGITFFKDENTTP
                                ************************************************************

HCN4_Hypome2_leopard_gecko      WIVFNVVSDTFFLIDLVLNFRTGIVVEDNTEIILDPQRIKMKYLKSWFVVDFISSIPVDY
HCN4_Leopard_gecko              WIVFNVVSDTFFLIDLVLNFRTGIVVEDNTEIILDPQRIKMKYLKSWFVVDFISSIPVDY
HCN4_Corn_snake                 WIVFNVVSDTFFLIDLVLNFRTGIVVEDNTEIILDPQRIKMKYLKSWFVVDFISSIPVDY
                                ************************************************************

HCN4_Hypome2_leopard_gecko      IFLIVETRIDSEVYKTARALRIVRFTKILSLLRLLRLSRLIRYIHQWEEIFHMTYDLASA
HCN4_Leopard_gecko              IFLIVETRIDSEVYKTARALRIVRFTKILSLLRLLRLSRLIRYIHQWEEIFHMTYDLASA
HCN4_Corn_snake                 IFLIVETRIDSEVYKTARALRIVRFTKILSLLRLLRLSRLIRYIHQWEEIFHMTYDLASA
                                ************************************************************

HCN4_Hypome2_leopard_gecko      VVRIVNLIGMMLLLCHWDGCLQFLVPMLQDFPDDCWVSLNRMVNDSWGKQYSYALFKAMS
HCN4_Leopard_gecko              VVRIVNLIGMMLLLCHWDGCLQFLVPMLQDFPDDCWVSLNRMVNDSWGKQYSYALFKAMS
HCN4_Corn_snake                 VVRIVNLIGMMLLLCHWDGCLQFLVPMLQEFPGDCWVSLNRMVNDSWGKQYSYALFKAMS
                                *****************************:**.***************************

HCN4_Hypome2_leopard_gecko      HMLCIGYGQQAPVGMSDVWLTMLSMIVGATCYAMFIGHATALIQSLDSSRRQYQEKYKQV
HCN4_Leopard_gecko              HMLCIGYGQQAPVGMSDVWLTMLSMIVGATCYAMFIGHATALIQSLDSSRRQYQEKYKQV
HCN4_Corn_snake                 HMLCIGYGQQAPVGMSDVWLTMLSMIVGATCYAMFIGHATALIQSLDSSRRQYQEKYKQV
                                ************************************************************

HCN4_Hypome2_leopard_gecko      EQYMSFHKLPADMRQRIHDYYEHRYQGKMFDEESILGELSEPLREEIINFNCRKLVASMP
HCN4_Leopard_gecko              EQYMSFHKLPADMRQRIHDYYEHRYQGKMFDEESILGELSEPLREEIINFNCRKLVASMP
HCN4_Corn_snake                 EQYMSFHKLPAEMRQRIHDYYEHRYQGKMFDEESILGELSEPLKEEIINFNCRKLVASMP
                                ***********:*******************************.****************

HCN4_Hypome2_leopard_gecko      LFANADPNFVTSMLTKLRFEVFQPADYIIREGTIGKKMYFIQHGVVSVLTKGNKETKLAD
HCN4_Leopard_gecko              LFANADPNFVTSMLTKLRFEVFQPADYIIREGTIGKKMYFIQHGVVSVLTKGNKETKLAD
HCN4_Corn_snake                 LFANADPNFVTSMLTKLRFEVFQPGDYIIREGTIGKKMYFIQHGLVSVLTKGNKETKLAD
                                ************************.*******************:***************

HCN4_Hypome2_leopard_gecko      GSYFGEICLLTRGRRTASVRADTYCRLYSLSVDNFNEVLEEYPMMRRAFETVALDRLDRI
HCN4_Leopard_gecko              GSYFGEICLLTRGRRTASVRADTYCRLYSLSVDNFNEVLEEYPMMRRAFETVALDRLDRI
HCN4_Corn_snake                 GSYFGEICLLTRGRRTASVRADTYCRLYSLSVDNFNEVLEEYPMMRRAFETVALDRLDRI
                                ************************************************************

HCN4_Hypome2_leopard_gecko      GKKNSILLHKVQHDLNSGVFNYQENEIIQQIVQHDREMAHCAHNVQAA-AAAASSPTPVI
HCN4_Leopard_gecko              GKKNSILLHKVQHDLNSGVFNYQENEIIQQIVQHDREMAHCAHNIQAA-AAAASSPTPVI
HCN4_Corn_snake                 GKKNSILLHKVQHDLNSGVFNYQENEIIQQIVQHDREMAHCAHNIQAATAAAASTPTPVI
                                ********************************************:*** *****:*****

HCN4_Hypome2_leopard_gecko      WTPLIQAPLQAAAATTSVAIALTHHPRLPTAIFRPPVSVLGSLGQQSNQTPRQLKRLHSL
HCN4_Leopard_gecko              WTPLIQAPLQAAAATTSVAIALTHHPRLPTAIFRPPVSVLGSLGQQSNQTPRQLKRLHSL
HCN4_Corn_snake                 WTPLIQAPLQAAAATTSVAIALTHHPRLPTAIFRPPVSVLGSLGQTQSQTPRRLRRLHSL
                                ********************************************* ..****.*.*****

HCN4_Hypome2_leopard_gecko      VSSAGPSITGSPSSTPSQQHTPGAETLSSSSFQIQQLAGFTASAGLGQFYRASAGSPSVG
HCN4_Leopard_gecko              VSSAGPSITGSPSSTPSQQHTPGAETLSSSSFQIQQLAGFTASAGLGQFYRASAGSPSVG
HCN4_Corn_snake                 VSSAGPSIVGSPSSTPSQQLTPGMETLSSSSFQIQQLAGFTASATLGPLHRSLASSPSVG
                                ********.********** *** ******************** ** ::*: *.*****

HCN4_Hypome2_leopard_gecko      SSQQALGSPSSAGLTLQEQGGPSDSPEGTAQQQASESDSNLLSGFGPFQKAPDSSP----
HCN4_Leopard_gecko              SSQQALGSPSSAGLTLQEQGGPSDSPEGTAQQQASESDSNLLSGFGPFQKAPDSSP----
HCN4_Corn_snake                 STQQNLGSPTSTGLE-QLCPGPLDLTEGAARQQASD------TSFGPFQKAPPRSPPATA
                                *:** ****:*:**  *   ** * .**:*.****:      :.********  **    

HCN4_Hypome2_leopard_gecko      SNAFSQLSSNPPGSPISRLQPTCRPLQVEQSQQLSGTGALGGTNHFQLPPLSSSPSSSLS
HCN4_Leopard_gecko              SNAFSQLSSNPPGSPISRLQPTCRPLQVEQSQQLSGTGALGGTNHFQLPPLSSSPSSSLS
HCN4_Corn_snake                 PTSFPQLSSNSPISPCSRLQPTGRPHSTGQLLQLSGT---GGTNHFQLPPSSSSPSSGLR
                                ..:*.*****.* ** ****** ** .. *  *****   ********** ******.* 

HCN4_Hypome2_leopard_gecko      QLAQATGGSPSALCQTQPSALGPSAAPAATTAQMHHERSPFAPLSPLKQPGIAPSFYP-P
HCN4_Leopard_gecko              QLAQATGGSPSALCQTQPSALGPSAAPAATTAQMHHERSPFAPLSPLKQPGIAPSFYP-P
HCN4_Corn_snake                 QLSQASGGPPPASGPTQPSALGSSAEP-ATVAQLHQERSSFASLSPPKPGPVPPPLYPLP
                                **:**:**.*.*   *******.** * **.**:*:***.**.*** *   :.*.:** *

HCN4_Hypome2_leopard_gecko      SGLTPTSQSPAARTFQCGPSGALGSHGSLLLPQTSSPPPPVFQPRSTPPLPPGRFTQDLK
HCN4_Leopard_gecko              SGLTPTSQSPAARTFQCGPSGALGSHGSLLLPQTSSPPPPVFQPRSTPPLPPGRFTQDLK
HCN4_Corn_snake                 SGLSPPSQSLPPRTFQRSPSGTLGSQGSLLLPQTSSPPPQVLPPRSRPLVLPGRLTQDLK
                                ***:*.*** ..**** .***:***:************* *: *** * : ***:*****

HCN4_Hypome2_leopard_gecko      LISASQPSLPQEAAQTSSQGSPH-SSRESVSSFSSFSGG---------GGGTRPLGKPYS
HCN4_Leopard_gecko              LISASQPSLPQEAAQTSSQGSPH-SSRESVSSFSSFSGG---------GGGTRPLGKPYS
HCN4_Corn_snake                 LISASQPTLPHEAAQTS---SPHSSSRESVSSFSSFSGGGGGGNVSDIGGGPRPLGKPYS
                                *******:**:******   *** ***************         ***.********

HCN4_Hypome2_leopard_gecko      SVPGRVTLPRHMSSGSLPQPPPLEASPVIAPLLTAAEGRKGSIGLTGDREPIRSKLPSNL
HCN4_Leopard_gecko              SVPGRVTLPRHMSSGSLPQPPPLEASPVIAPLLTAAEGRKGSIGLTGDREPIRSKLPSNL
HCN4_Corn_snake                 SGPGRVTLPRQTSSGSLPQPPAF----AISSSMPSAE-RKGSLKLSGEQEPTRSKLPSNL
                                * ********: *********.:    .*:. :.:** ****: *:*:.** ********

/////

LOC129345264_Hypome2_leopard_gecko      MLRWSQEDPVRGKSFSAGLHLSGDLIFQHFHMSEPIEQKQRILPEQLIHQQFSWSIARAT
LOC129345264_Leopard_gecko              MLRWSQEDPVRGKSFSAGLHLSGDLIFQHFHMSEPIEQKQRILPEQLIHQQFSWSIARAT
                                        ************************************************************

LOC129345264_Hypome2_leopard_gecko      EVPLKGLQISLLVSVTTLGSTVGKKGTTAGPSTKVDAPKMIQTTALTSTKPVTTTRGGPT
LOC129345264_Leopard_gecko              EVPLKGLQISLLVSVTTLGSTVGKKGTTAGPSTKVDAPKMIQTTALTSTKPVTTTRGGPT
                                        ************************************************************

LOC129345264_Hypome2_leopard_gecko      SKQLVSTRRASTVGQTAERDNFTVSKQTLDLNKMLSSYESFLQANVLRFLSGSVLVQGEA
LOC129345264_Leopard_gecko              SKQLVSTRRASTVGQTAERDNFTVSKQTLDLNKMLSSYESFLQANVLRFLSGSVLVQGEA
                                        ************************************************************

LOC129345264_Hypome2_leopard_gecko      MFQEGRVPTPSDMIRTIVTAIEKREMDTFFDWRMDLKSVRSNEFSLKNLEPEVLSISFTV
LOC129345264_Leopard_gecko              MFQEGRVPTPSDMIRTIVTAIEKREMDTFFDWRMDLKSVRSNEFSLKNLEPEVLSISFTV
                                        ************************************************************

LOC129345264_Hypome2_leopard_gecko      LGRGTIATFGGLTEWGPLERLRNEVVLSLSVRYRVQNFSLAQVRNVQGDLDINGEMYVNT
LOC129345264_Leopard_gecko              LGRGTIATFGGLTEWGPLERLRNEVVLSLSVRYRVQNFSLAQVRNVQGDLDINGEMYVNT
                                        ************************************************************

LOC129345264_Hypome2_leopard_gecko      EAHVDIGWALEALKGLANYSVDLGSICINGSKLSLQIFQFSFLVTNRIFSEKLLDRSSMA
LOC129345264_Leopard_gecko              EAHVDIGWALEALKGLANYSVDLGSICINGSKLSLQIFQFSFLVTNRIFSEKLLDRSSMA
                                        ************************************************************

LOC129345264_Hypome2_leopard_gecko      HQRLSWDLSKALTHMLGQYQNLLQVTIREMRSGSLICQGDVIFQPPAPTNKDVVHTLALS
LOC129345264_Leopard_gecko              HQRLSWDLSKALTHMLGQYQNLLQVTIREMRSGSLICQGDVIFQPPAPTNKDVVHTLALS
                                        ************************************************************

LOC129345264_Hypome2_leopard_gecko      VGPKNYLGASNIQVDPFSFMVAGAKLEPPYTNPSIPSYGIVLIFLGCLALVVMPFCVLMY
LOC129345264_Leopard_gecko              VGPKNYLGASNIQVDPFSFMVAGAKLEPPYTNPSIPSYGIVLIFLGCLALVVMPFCVLMY
                                        ************************************************************

LOC129345264_Hypome2_leopard_gecko      NKLRWRGKIVLCQAHDPEVMVETFELDNAGFRSLTEDNSTQSHSPTKALG
LOC129345264_Leopard_gecko              NKLRWRGKIVLCRAHDPEVMVETFELDNAGFRSLTEDNSTQSHSPTEALG
                                        ************.*********************************:***

==================================================================================================
Hypome3 leopard gecko

AFF3_Corn_snake                 --------MDSFDLALLQEWDLDSL-------CVYDLDRNMLRRKEWERRNQETQHEDSI
AFF3_Hypome3_leopard_gecko      INQHLFLDFNTSDRNLLLQMCLEQLLDMHKHISVYDPDRNMLRRKEWERRNQESQHEDSI
AFF3_Leopard_gecko              INQHLFLDFNTSDRNLLLQMCLEQLLDMHKHISVYDPDRNMLRRKEWERRNQESQHEDSI
                                        ::: *  ** :  *:.*       .*** ****************:******

AFF3_Corn_snake                 FNTSYSLFSEPYKTNKGDELSSRIQNTLGNYDEMKELLTDHSNQSQLVGVPKACMSQAPM
AFF3_Hypome3_leopard_gecko      FNSSYSLFSEPYKTNKGDELSSRIQSTLGNYDEMKELLTDRSNQSHLVGVPKPCVSQTSV
AFF3_Leopard_gecko              FNSSYSLFSEPYKTNKGDELSSRIQSTLGNYDEMKELLTDRSNQSHLVGVPKPCVSQTSV
                                **:**********************.**************.****:******.*:**:.:

AFF3_Corn_snake                 NKMEEHFSADTQTSVCSPQSSLPVTLSGQLSKNATIGWQKSGYCLENQQRGGKHRHGLSD
AFF3_Hypome3_leopard_gecko      NKADEHFIADAQASICNLPSSLSAGLPGQLSKTTTIGWQKSGHTLESQQRGNKPGHGLTD
AFF3_Leopard_gecko              NKADEHFIADAQASICNLPSSLSAGLPGQLSKTTTIGWQKSGHTLESQQRGNKPGHGLTD
                                ** :*** **:*:*:*.  ***.. *.*****.:********: **.****.*  ***:*

AFF3_Corn_snake                 SQSNDFKIANQKSSLEKIMHYVHSPSPSSSSSAIQGPIASLLVENIQTQQQSKLSCATET
AFF3_Hypome3_leopard_gecko      SHNNDFKTANQKNNLEKIKLYVSSPSSPSSSSTAQGLLPSLLGDSIRTQQQPKLSCGTEA
AFF3_Leopard_gecko              SHNNDFKTANQKNNLEKIKLYVSSPSSPSSSSTAQGLLPSLLGDSIRTQQQPKLSCGTEA
                                *:.**** ****..****  ** ***..****: ** :.*** :.*.****.****.**:

AFF3_Corn_snake                 GVQAQERPAMHSNGHCVQNFHPALASKPNIIQQKPTAYVRPMDGQDQAPDKSPRLKVPDE
AFF3_Hypome3_leopard_gecko      GVQAQERPTMHSSGHCVQNFPPALTSKPIVVQQKPTAYVRPMDGQDQAPEESPKLKVPAE
AFF3_Leopard_gecko              GVQAQERPTMHSSGHCVQNFPPALTSKPIVVQQKPTAYVRPMDGQDQAPEESPKLKVPAE
                                ********:***.******* ***:*** ::******************::**.**** *

AFF3_Corn_snake                 TSMLCTSYREMSSVKNESARTKSKMTQCGISKQEEDSGVGDDDCVEEILREMTHTWPPPL
AFF3_Hypome3_leopard_gecko      TSTLCTSYRGMPSAKTDSARTKSKVTKFSIPKQGEEYGTEEDSYVEEILRDLQH------
AFF3_Leopard_gecko              TSTLCTSYRGMPSAKTDSARTKSKVTKFSIPKQGEEYGTEEDSYVEEILRDLQH------
                                ** ****** *.*.*.:*******:*: .*.** *: *. :*. ******:: *      

AFF3_Corn_snake                 SAIHTPGKVEQNKFLFTNKEPQHVSTGHSNQRKDDVEPKNPEDCTLHTSMLEDDLKLSSD
AFF3_Hypome3_leopard_gecko      ------------------------DTGHNNQRKGDVEPKIPENSASHTSMLEDDLKLSSD
AFF3_Leopard_gecko              ------------------------DTGHNNQRKGDVEPKIPENSASHTSMLEDDLKLSSD
                                                        .***.****.***** **:.: **************

AFF3_Corn_snake                 EEESDQQAAQKSALRVLSDSSSPANQQSSCRILGVSNK---GSSSSSSESESSSESDSET
AFF3_Hypome3_leopard_gecko      EDENEQQAARKSALRVLSDSPA-VPQPPSCRISGISSKCSSSSSSSSSESESSSESDSES
AFF3_Leopard_gecko              EDENEQQAAQKSALRVLSDSPA-VQQPPSCRISGISSKCSSSSSSSSSESESSSESDSES
                                *:*.:****.**********.: . * .**** *:*.*   .*****************:

AFF3_Corn_snake                 ESSSTESDCNKQSHCSSPEPEQPSPNKWQLDKWLNKVNPHKASALNQN---GLEVFQYYS
AFF3_Hypome3_leopard_gecko      DSSSAESDCDKASHYSNPEPEPPSSNKWQLDKWLNKVNPHKAPLLNQNDTHGLENFQYYN
AFF3_Leopard_gecko              DSSSAESDCDKASHYSNPEPEPPSSNKWQLDKWLNKVNPHKAPLLNQNDTHGLENFQYYN
                                :***:****:* ** *.**** **.*****************. ****   *** ****.

AFF3_Corn_snake                 KLKEERQDNENVPPVGQAGLQEKDIKNLSKEELRSRTANLAPGHRGGKQKPLPSAA----
AFF3_Hypome3_leopard_gecko      KVKDEQQDCENIPAICQTDTREKEVKNLNKEELRPRTANKAPGHKGGKQKSPPAAAVSID
AFF3_Leopard_gecko              KVKDEQQDCENIPAICQTDTREKEVKNLNKEELRPRTANKAPGHKGGKQKSPPAAAVSID
                                *:*:*.** **:*.: *:. .**::***.*****.**** ****.*****. *:**    

AFF3_Corn_snake                 ----SKSVSKKQPRRTESSLADDNLNNHAADNLDLNQIHLANNNICNQPKTRPCSSNIEQ
AFF3_Hypome3_leopard_gecko      GGPQKRTGCKKQPRRAERTSGGDNLNSHTTDDLDLSQV-LLDSGVCEEPKIRPCNSNAEH
AFF3_Leopard_gecko              GGPQKRTGCKKQPRRAERTSGGDNLNSHTTDDLDLSQV-LLDSGVCEEPKIRPCNSKAEH
                                    ..: .******:* : ..****.*::*:***.*: * :..:*::** ***.*: *:

AFF3_Corn_snake                 QKEPQSVTAVEKRRTRGSGKTAPKSKEFIETESSSSTSSDTESQSEQEECPSHKLQTVAS
AFF3_Hypome3_leopard_gecko      RKEPH-ITACEKKRTRGLGKTAPKSKEFIETDSSA--SSDSDSHSEQEEYLLHKPQAVAS
AFF3_Leopard_gecko              RKEPH-VTACEKKRTRGLGKTAPKSKEFIETDSSA--SSDSDSHSEQEEYLLHKPQAVAS
                                .***: :** **.**** *************:**:  ***::*:*****   ** *:***

AFF3_Corn_snake                 VSAGSDQKQKNSSNNNGYKKPNNCGAFGSINTRTSNDIAKELEEQFYTLVPFGRNELLSP
AFF3_Hypome3_leopard_gecko      ASVGSDQKLKDSGISTANRANGSCGSFGSVNARTHNDIAKELEEQFYTLVPFGRNELLSP
AFF3_Leopard_gecko              ASVGSDQKLKDSGISTANRANGSCGSFGSVNARTHNDIAKELEEQFYTLVPFGRNELLSP
                                .*.***** *:*. ... .  ..**:***:*:** *************************

AFF3_Corn_snake                 LKDTDDVKALWVKIDLTLLSRIPQQLPEEPLIMNTGVKEAIQMQYNIAADLPAEKVVPKS
AFF3_Hypome3_leopard_gecko      LKDTDEIKALWVKIDLTLLSRIPQHLPEEPLVINTELKEAVSMQRSTVTDVPAEKVIPKS
AFF3_Leopard_gecko              LKDTDEIKALWVKIDLTLLSRIPQHLPEEPLVINTEVKEAVSMQRSTVTDVPAEKVIPKS
                                *****::*****************:******::** :***:.** . .:*:*****:***

AFF3_Corn_snake                 RRKRKYENEEESRETKKIHTEQECSSNLLPSAQVISSPNHYKIIKKSLATPINKNEKMLQ
AFF3_Hypome3_leopard_gecko      KRKRKYENEDEARQSKKIHTEQECSSYLFSSTQVISTANHCNVIKNSLAISVNKNEKILQ
AFF3_Leopard_gecko              KRKRKYENEDEARQSKKIHTEQECSSYLFSSTQVISTANHCNMIKNSLAISVNKNEKILQ
                                .********:*:*::*********** *:.*:****:.** ::**:*** .:*****:**

AFF3_Corn_snake                 SPSSPFSDASKYKFCNDDLTSS-KTNGSNPSSSTSSSRKHKNEIRSYLHPGDFS------
AFF3_Hypome3_leopard_gecko      SPASPLSDASKHKVASVDFTSSNRLNGGNLLSSLSSSRKHKSDIQSHQHPGDFSSPLLMV
AFF3_Leopard_gecko              SPASPLSDASKHKVASVDFTSSNRLNGGNLLSSLSSSRKHKSDIQSHQHPGDFSSPLLMV
                                **:**:*****:*... *:*** . **.*  ** *******.:*.*: ******      

AFF3_Corn_snake                 -KAMYISSENTLFCNRTQCQKEPWSSILTVPKTCRKSKLIVNDGLHNLDYFMQEAKRKKH
AFF3_Hypome3_leopard_gecko      QKATHISSEHAFLCNKTQCRKEPWCPMPTIHKDCRRAKLSCNNGPHNVDYFMQEAKRKKH
AFF3_Leopard_gecko              QKATHISSEHAFLCNKTQCRKEPWCPTPTIHKDCRRAKLSCNNGPHNVDYFMQEAKRKKH
                                 ** :****::::**.***.****..  *: * **.:**  *:* **:************

AFF3_Corn_snake                 KADAMVEKFGKALNYAEAALSFIECGNAMEQGPLESKSPYTMYAETVELIRYAVRLKTHS
AFF3_Hypome3_leopard_gecko      KADAMVEKFGKAFNYAEAALSFIECGNAMEQGPMESKSPFTMYSETVELIRYAVRLKTHS
AFF3_Leopard_gecko              KADAMVEKFGKAFNYAEAALSFIECGNAMEQGPMESKSPFTMYSETVELIRYAVRLKTHS
                                ************:********************:*****:***:****************

AFF3_Corn_snake                 GPSMTSEEKQLTALCYRCLALLYWRMFRLKRDHAVKYSKALIEYFKNSSKVTQAPSTWSS
AFF3_Hypome3_leopard_gecko      GPHATSEEKQLAALCYRCLALLYWRMFRLKRDHAVKYSKALIEYFKNSTKVAQVPSPWGT
AFF3_Leopard_gecko              GPHATSEEKQLAALCYRCLALLYWRMFRLKRDHAVKYSKALIEYFKNSTKVAQVPSPWGT
                                **  *******:************************************:**:*.**.*.:

AFF3_Corn_snake                 SVKCTETPSPISPSLSPLSSV---GSTEAPSPSSIISIPQRIHQMAANHVSITNSILHSY
AFF3_Hypome3_leopard_gecko      SGKYTGTPSPLSPSPSPVSSVGSQGSTGTPSPSSIISIPQRIHQMAANHVSITNSILHSY
AFF3_Leopard_gecko              SGKYTGTPSPLSPSPSPVSSVGSQGSTGTPSPSSIISIPQRIHQMAANHVSITNSILHSY
                                * * * ****:*** **:***   *** :*******************************

AFF3_Corn_snake                 DYWDMADNLAKENQDFFNDLDALMGAITLHSSMEHLVQYTQQGLDWIRCSAQLSP
AFF3_Hypome3_leopard_gecko      DYWDMADNLAKENQDFFNDLDALMGPVTLHSSMEHLVQYTQQGLHWIRSRAQL--
AFF3_Leopard_gecko              DYWDMADNLAKENQDFFNDLDALMGPVTLHSSMEHLVQYTQQGLHWIRSRAQL--
                                *************************.:***************** ***. ***  

/////

EIF5B_Hypome3_leopard_gecko      MGKKQKNKSEDSAKDDIDVDALAAEIEGAGASKEQELPKTKGKKKKEKKKQEYDEDDILK
EIF5B_Leopard_gecko              MGKKQKNKSEDSAKDDIDVDALAAEIEGAGASKEQELPKTKGKKKKEKKKQEYDEDDILK
EIF5B_Corn_snake                 MGKKQKNKSEDSAKDDIDLDALAAEIEGAGAAKEQEPQKSKGKKKKEKKKQDYDEDDILK
                                 ******************:************:****  *:***********:********

EIF5B_Hypome3_leopard_gecko      ELEELSVEAQGGKAEKEPTAVKTENENEDIGLSKQDKKRKGKNKKFTLDDDD-SEEMEDK
EIF5B_Leopard_gecko              ELEELSVEAQGGKAEKEPTAVKTENENEDIGLSKQDKKRKGKNKKFTLDDDD-SEEMEDK
EIF5B_Corn_snake                 ELEELSLETQGGSVEKEPVVAKVENENEEFSMSKHDKKKKSKNKKASLEEEDGSEEMEDK
                                 ******:*:***..****...*.*****::.:**:***.*.**** :*:::* *******

EIF5B_Hypome3_leopard_gecko      ETKSKGAPKSKKEAPSGSSDDEFDTSLKKKKGKAPKSSKKKELSEEDDINF-KKSKEPGQ
EIF5B_Leopard_gecko              ETKSKGAPKSKKEAPSGSSDDEFDTSLKKKKGKAPKSSKKKELSEEDDINF-KKSKEPGQ
EIF5B_Corn_snake                 EKKSKKSLKPKKEVLSESDDDDYFDLKKNLKGKVQKSGNKHEFSEEDDAGIVKKNKECAQ
                                 *.*** : *.***. * *.**::    *: ***. **.:*:*:***** .: **.** .*

EIF5B_Hypome3_leopard_gecko      GASSGESDNEMDEGSESKKGPKRSQKAKPVPEAESGDE-EESTFKIKTMAQKKAEKKERE
EIF5B_Leopard_gecko              GASSGESDNEMDEGSESKKGPKRSQKAKPVPEAESGDE-EESTFKIKTVAQKKAEKKERE
EIF5B_Corn_snake                 PVSSGGSEDELDEGSQAKKGQKKNQKAKLVAETESGDDMDDSSFKIKTVAQKKAEKKERE
                                  .*** *::*:****::*** *..**** *.*:****: ::*:*****:***********

EIF5B_Hypome3_leopard_gecko      RKKREEEKAKLRKQKEKEELEVGKEQGKQNEVPKKAEKGAVSESVLASTAVDKGEASVVA
EIF5B_Leopard_gecko              RKKREEEKAKLRKQKEKEELEVGKEQGKQNEVPKKAEKGAVSESVLASTAVDKGEASVVA
EIF5B_Corn_snake                 KKKREEEKAKLRKQKEKEDLEANKEQSKL----KKTDKGTASDQLSTSATVEKGETPEAA
                                 .*****************:**..***.*     **::**:.*:.: :*::*:***:. .*

EIF5B_Hypome3_leopard_gecko      EGEDNEGEKKKKEKDKKKKKGEKEEKEKEKKKGPSKATVKAMQEALAKLKEEEERAKREE
EIF5B_Leopard_gecko              EGEDNEGEKKKKEKDKKKKKGEKEEKEKEKKKGPSKATVKAMQEALAKLKEEEERAKREE
EIF5B_Corn_snake                 EVNDNEGEKKKKDKDKKKKKGEKDEKEKEKKKGPSKATVKAMQEALAKLKEEEERAKREE
                                 * :*********:**********:************************************

EIF5B_Hypome3_leopard_gecko      EERIRRLEELEAKRKEEERLEQERKERRKQKEKERKERLKKEGKLLTKSQREARARAEAT
EIF5B_Leopard_gecko              EERIRRLEELEAKRKEEERLEQERKERRKQKEKERKERLKKEGKLLTKSQREARARAEAT
EIF5B_Corn_snake                 EERIRQLEELEAKRKEEERLEQEKKERKKQKEKERKERLKKEGKLLTKSQRESKARAEVT
                                 *****.*****************.***.************************:.****.*

EIF5B_Hypome3_leopard_gecko      LKLLQAQGVEVPSKDSVPKKRPIYEDKKKKKQQQQENKEEIMEPASTIEETIESVTPVKE
EIF5B_Leopard_gecko              LKLLQAQGVEVPSKDSVPKKRPIYEDKKKKKQQQQENKEEIMEPASTIEETIESVTPVKE
EIF5B_Corn_snake                 LKLLQAQGVEVPSKDSIPKKRPVYEDKKKKKQQQQESKEEITELASPVEEAVETVVPEKE
                                 ****************:*****:*************.**** * **.:**::*:*.* **

EIF5B_Hypome3_leopard_gecko      EVTVPAEPE-EKEEEEPEDAGLDDWEAMASDEEREKERKTVHIEVKEQNEEDEDEDDEDE
EIF5B_Leopard_gecko              EVTVPAEPE-EKEEEEPEDAGLDDWEAMASDEEREKERKTVHIEVKEQNEEDEDEDDEDE
EIF5B_Corn_snake                 EINLQAEPVLEEKEEEPEEGGLDDWEAMASDEEREKERKTVHIEVKEQNEDDEDEDEDDD
                                 *:.: ***  *::*****:.******************************:*****::*:

EIF5B_Hypome3_leopard_gecko      EEEEDSEEYEDGESEGSEDEDEKTSDEKETESQAAGKHPVEKKLCKEVSSDSEYDSDDDR
EIF5B_Leopard_gecko              EEEEDSEEYEDGESEGSEDEDEKTSDEKETESQAAGKHPVEKKLCKEVSSDSEYDSDDDR
EIF5B_Corn_snake                 EDMEESEEYEEGESEGS--EEEKTSDEKESDPQATAKQSVEKKLNKEISSDSESDSDDDR
                                 *: *:*****:******  *:********::.**:.*:.***** **:***** ******

EIF5B_Hypome3_leopard_gecko      TKEERSYDKAKRRIEKRRAENLKNINTEKLRAPVICVLGHVDTGKTKILDKLRHTHVQDG
EIF5B_Leopard_gecko              TKEERSYDKAKRRIEKRRAENLKNINTEKLRAPVICVLGHVDTGKTKILDKLRHTHVQDG
EIF5B_Corn_snake                 TKEERSYDKAKRRIGKRRIENNKNANIEKLRAPVICVLGHVDTGKTKILDKLRHTHVQDS
                                 ************** *** ** ** * ********************************.

EIF5B_Hypome3_leopard_gecko      EAGGITQQIGATNVPLEAINEQAKMVKSFDRDSVKIPGMLIIDTPGHESFSNLRNRGSSL
EIF5B_Leopard_gecko              EAGGITQQIGATNVPLEAINEQAKMVKSFDRDSVKIPGMLIIDTPGHESFSNLRNRGSSL
EIF5B_Corn_snake                 EAGGITQQIGATNVPLEAINEQAKMVKTFDRETVKIPGMLIIDTPGHESFSNLRNRGSSL
                                 ***************************:***::***************************

EIF5B_Hypome3_leopard_gecko      CDIAILVVDIMHGLEPQTIESINLLKSKKCPFVVALNKIDRLYDWKKSPDSDVAVTLKKQ
EIF5B_Leopard_gecko              CDIAILVVDIMHGLEPQTIESINLLKSKKCPFVVALNKIDRLYDWKKSPDSDVAVTLKKQ
EIF5B_Corn_snake                 CDIAILVVDIMHGLEPQTIESINLLKSKKCPFIVALNKIDRLYDWKKSPDTDVAVTLKKQ
                                 ********************************:*****************:*********

EIF5B_Hypome3_leopard_gecko      KKNTKDEFEERAKAIIVEFAQQGLNAALYHENKDSRTFVSLVPTSAHTGDGMGSLIALLV
EIF5B_Leopard_gecko              KKNTKDEFEERAKAIIVEFAQQGLNAALYHENKDPRTFVSLVPTSAHTGDGMGSLIALLV
EIF5B_Corn_snake                 KKNTKDEFEERAKAIIVEFAQQGLNAALYYENKDPRTFVSLVPTSAHTGDGMGSLIALLV
                                 *****************************:****.*************************

EIF5B_Hypome3_leopard_gecko      ELTQTMLSKRLAHCEELRAQVMEVKALPGMGTTIDVILINGRLREGDSIIVPGVEGPIVT
EIF5B_Leopard_gecko              ELTQTMLSKRLAHCEELRAQVMEVKALPGMGTTIDVILINGRLREGDSIIVPGVEGPIVT
EIF5B_Corn_snake                 ELTQTMLNKRLAHCEELRAQVMEVKALPGMGTTIDVILINGRLKEGDTIIVPGVEGPIVT
                                 *******.***********************************.***:************

EIF5B_Hypome3_leopard_gecko      QIRGLLLPPPMKELRVKNQYEKHKEVVAAQGVKILGKDLEKTLAGLPLLVAYKEDEIPVL
EIF5B_Leopard_gecko              QIRGLLLPPPMKELRVKNQYEKHKEVVAAQGVKILGKDLEKTLAGLPLLVAYKEDEIPVL
EIF5B_Corn_snake                 QIRGLLLPPPMKELRVKNQYEKHKEVIAAQGVKILGKDLEKTLAGLPLLVAYKEDEIPVL
                                 **************************:*********************************

EIF5B_Hypome3_leopard_gecko      KDELIHELKQTLNAIKLEEKGVYVQASTLGSLEALLEFLKTSEVPYAGINIGPVHKKDVM
EIF5B_Leopard_gecko              KDELIHELKQTLNAIKLEEKGVYVQASTLGSLEALLEFLKTSEVPYAGINIGPVHKKDVM
EIF5B_Corn_snake                 KDELIHELKQTLNAIKLEEKGVYVQASTLGSLEALLEFLKTSEVPYAGINIGPVHKKDVM
                                 ************************************************************

EIF5B_Hypome3_leopard_gecko      KASVMLEHDPQYAVILAFDVRIERDAQEMADSLGVRIFSAEIIYHLFDAFTKYRQDYKKQ
EIF5B_Leopard_gecko              KASVMLEHDPQYAVILAFDVRIERDAQEMADSLGVRIFSAEIIYHLFDAFTKYRQDYKKQ
EIF5B_Corn_snake                 KASVMLEHDPQYAVILAFDVRIERDAQEMADSLGVRIFSAEIIYHLFDAFTKYRQDYKKQ
                                 ************************************************************

EIF5B_Hypome3_leopard_gecko      KQEEFKHIAVFPCKMKILPQFIFNSRDPIVMGVLVEAGQVKQGTPMCVPSKNFIDIGIVT
EIF5B_Leopard_gecko              KQEEFKHIAVFPCKMKILPQFIFNSRDPIVMGVLVEAGQVKQGTPMCVPSKNFIDIGIVT
EIF5B_Corn_snake                 KQEEFKHIAVFPCKMKILPQFIFNSRDPIVMGVIVDAGQVKQGTPICVPSKNFIDIGIIT
                                 *********************************:*:*********:************:*

EIF5B_Hypome3_leopard_gecko      SIEVNHKQVDVAKKGQEVCVKIEPIPGEAPKMFGRHFEATDILVSKISRQSIDALKDWFR
EIF5B_Leopard_gecko              SIEVNHKQVDVAKKGQEVCVKIEPIPGEAPKMFGRHFEATDILVSKISRQSIDALKDWFR
EIF5B_Corn_snake                 SIEINHKQVDVAKKGQEVCVKIEPIPGEAPKMYGRHFEATDILVSKISRQSIDALKDWFR
                                 ***:****************************:***************************

EIF5B_Hypome3_leopard_gecko      DEMQKSDWQLIVELKKVFEII
EIF5B_Leopard_gecko              DEMQKSDWQLIVELKKVFEII
EIF5B_Corn_snake                 DEMQKSDWQLIVELKKVFEII
                                 *********************

/////

TXNDC9_Hypome3_leopard_gecko      MTANESVEIFSK-----VLQTTSIIEEQLDAELQKLDCMDEGELGLLKQRRLEALKKAQL
TXNDC9_Leopard_gecko              MTANESVEIFSK-----VLQTTSIIEEQLDAELQKLDCMDEGELGLLKQRRLEALKKAQQ
TXNDC9_Corn_snake                 MDANTSVNVFSKALEAPMLQTAKMVEEQLDAEIQKLDQMEEDELELLKRRRLEALKKDQK
                                  * ** **::***     :***:.::*******:**** *:*.** ***.******** * 

TXNDC9_Hypome3_leopard_gecko      QKQEWLSKGHGEYMEIPSERDFFQQVKESKNVVCHFYRDTTFRCLILDKHLATLAKKHIE
TXNDC9_Leopard_gecko              QKQEWLSKGHGEYMEIPSERDFFQQVKESKNVVCHFYRDTTFRCLILDKHLATLAKKHIE
TXNDC9_Corn_snake                 QKQEWLSKGHGEYQEIPSERDFFQEVKRSKNVVCHFYRDSTLRCVIFDKHLTILAKKHIE
                                  ************* **********:** ***********:*:**:*:****: *******

TXNDC9_Hypome3_leopard_gecko      TKFIKLNAEKAPFLCERLHIKVIPTLALVKDGKTQDYVVGFTDLGNTDDFTTETLEWRLG
TXNDC9_Leopard_gecko              TKFIKLNAEKAPFLCERLHIKVIPTLALVKDGKTQDYVVGFTDLGNTDDFTTETLEWRLG
TXNDC9_Corn_snake                 TKFIKLNAEKSPFLCERLHIKIIPTLALLKDGKTQDYVVGFTDLGNTDEFTTETLEWRLG
                                  **********:**********:******:*******************:***********

TXNDC9_Hypome3_leopard_gecko      CADIINYSGNLVDPPFQNQKKLGTSFTKLDKKTIRGKTYDSDSDED
TXNDC9_Leopard_gecko              CADIINYSGNLVDPPFQNQKKLGTSFTKLDKKTIRGKTYDSDSDED
TXNDC9_Corn_snake                 CADIIKYSGNLMEPPFQSQKKFGTSFTKLDKKTIRGKKYDSDSDDD
                                  *****:*****::****.***:***************.******:*

/////

LIPT1_Hypome3_leopard_gecko      MIIRPSMKKFFQLHHVLKIPSTGFKWSPKGGLILQSVSQDIYHNLALEDWIHDTVDLENR
LIPT1_Leopard_gecko              MIIRPSMKKFFQLHHVLKIPSTGFKWAPKGGLILQSVSQDIYHNLALEDWIHDTVDLENR
LIPT1_Corn_snake                 MIIQFSWKKCFPLYCILKVPAAGFKSTKERGLILQSVSQDVYQNLALEDWIHDNMDLEKR
                                 ***. * ** * *: :**:*::*** : : **********:*:**********.:***:*

LIPT1_Hypome3_leopard_gecko      QVLFLWRNSSTVVIGRHQNPWQECNLKLMRQNGIKLARRRSGGGTVYHDLGNINLTFFTS
LIPT1_Leopard_gecko              QVLFLWRNSSTVVIGRHQNPWQECNLKLMRQNGIKLARRRSGGGTVYHDLGNINLTFFTS
LIPT1_Corn_snake                 HVLLLWRNSSAVVIGRHQNPWQECNLGVMRQKGIKLARRRSGGGAVYHDKGNINLTFFTD
                                 :**:******:*************** :***:************:**** *********.

LIPT1_Hypome3_leopard_gecko      RKRYERMENLRLVVKALKALRPQLDVQATARCDLLLNGIFKISGTAAKLGRTVAYHHCTL
LIPT1_Leopard_gecko              RKRYERMENLRLVVKALKALRPQLDVQATARCDLLLNGIFKISGTAAKLGRTVAYHHCTL
LIPT1_Corn_snake                 RKKYERIENLKLVVKALKSLRPQLDVQATERYDLLLNKIFKISGTAAKLGRTAAYHHCTL
                                 **.***:***.*******:********** * ***** **************.*******

LIPT1_Hypome3_leopard_gecko      LCNTDKRILSSVLKSPYNGIKSNATPSVPALVKNLLEEDPTLTCEMLLGAIAEEYASHNH
LIPT1_Leopard_gecko              LCNTDKRILSSVLKSPYNGIKSNATPSVPALVKNLLEEDPTLTCEMLLGAIAEEYASHNH
LIPT1_Corn_snake                 LCSTDKLVLTSVLKTPNSGIQSNATPSVPALVRNLYEEDPTLTCEMLMEAIAGEYASHHH
                                 **.*** :*:****:* .**:***********.** ***********: *** *****:*

LIPT1_Hypome3_leopard_gecko      ADNHIIVINPADETEFPGIGNKARELQAWDWLYGKTPKFSISKCLSIVDEQSCLDIKINM
LIPT1_Leopard_gecko              ADNHIIVINPADETEFPGIGNKARELQAWDWLYGKTPKFSISKCLSIVDEQSCLDIKINM
LIPT1_Corn_snake                 IENHIHVINPANETEFPGINKKAIELKTWNWLYGKTPKFKISTSFNIGHKESNVEIWVCM
                                  :*** *****:*******.:** **::*:*********.**..:.*  ::* ::*.: *

LIPT1_Hypome3_leopard_gecko      DVKNGKIETCNIDVPQHWLPQAMCDKLKDSLIGSKFCPTETTTVVNALLRTCADYKLYSK
LIPT1_Leopard_gecko              DVKNGKIETCNIDVPQHWLPQAMCDKLKDSLIGSKFCPTETTTVVNALLRTCADYKLYSK
LIPT1_Corn_snake                 DIKNGNIETCQIDVPQNWLPLDVCVELRNSLIGNKFCPNESTAVATALLRTWTDSTLHSK
                                 *:***:****:*****:***  :* :*.:****.****.*:*:*..***** :* .*:**

LIPT1_Hypome3_leopard_gecko      WNLLCQKVLTLM
LIPT1_Leopard_gecko              WNLLCQKVLTLM
LIPT1_Corn_snake                 LHILCEKIITLM
                                  ::**:*::***

/////

CRACDL_Hypome3_leopard_gecko      -----------------------XXXSKFKSIKKFFGKRKRKETLPSSGSGSLKLYQSTS
CRACDL_Leopard_gecko              -----------------------XXXSKFKSIKKFFGKRKRKETLPSSGSGSLKLYQSTS
CRACDL_Corn_snake                 MNFTRTMDTKFQEAEGFGEEASGKKKSKFKSIKKFFGKRKRKETLTSSGSGNINTCQSAI
                                                            *******************.*****.::  **: 

CRACDL_Hypome3_leopard_gecko      DVTTSESMHIGYDSEDEPEIHNSIMGSRALSHDSIFISEAAQEPARPVRVFSQENVSGRI
CRACDL_Leopard_gecko              DVTTSESMHIGYDSEDEPEIHNSIMGSRALSHDSIFISEAAQEPARPVRVFSQENVSGRI
CRACDL_Corn_snake                 DISATPSRHIDYDSEDDLKMHRTIMGNRALSHDSIFISETPQESPRPVRVFSQENVSDRI
                                  *:::: * **.*****: ::*.:***.************:.**..************.**

CRACDL_Hypome3_leopard_gecko      RALQLKLQQNWKFGRTSPFATPSKRMDDAGMSSEDDGLPRSPPEMSLLQEILNSKTVQFS
CRACDL_Leopard_gecko              RALQLKLQQNWKFGRTSPFATPSKRMDDAGMSSEDDGLPRSPPEMSLLQEILNSKTVQFS
CRACDL_Corn_snake                 RSLQVKLQQNWKMGLSYPFGTPSKKQEDTGMSSEDDGLPRSPPETYLLQEILNPNTPKFS
                                  *:**:*******:* : **.****. :*:***************  *******.:* :**

CRACDL_Hypome3_leopard_gecko      DSHKHLSSLSLAGTGSEEEEQVTSSPWRPCFAESQLFPRKSSVKIIAVSTSEGSLSPPAD
CRACDL_Leopard_gecko              DSHKHLSSLSLAGTGSEEEEQVTSSPWRPCFAESQLFPRKSSVKIIAVSTSEGSLSPPAD
CRACDL_Corn_snake                 DSHKHHSALSLIGTGSEEEEQVTKSPSRSCSTESQLFSHQPKATIITEQTFDSSCLPAAD
                                  ***** *:*** ***********.** *.* :*****..:....**: .* :.*  *.**

CRACDL_Hypome3_leopard_gecko      FDTPPEFTAVLDNSAAKHKLLVKPRNQRSSKMRRPPSKSLSESQNDLSSTPEEDECERKE
CRACDL_Leopard_gecko              FDTPPEFTAVLDNSAAKHKLLVKPRNQRSSKMRRPPSKSLSESQNDLSSTPEEDECERKE
CRACDL_Corn_snake                 FDILPELYSCLDNSAAKHKLSIKPRNQRSSKIRRLPLKKLSESQNDMTCTLEEDESVEKE
                                  **  **: : ********** :*********:** * *.*******::.* ****.  **

CRACDL_Hypome3_leopard_gecko      VLAELTYESVSSSCLTTTESTASSNDATYSQQLEMSKGLQPSLNHQDENSPMLHSASQLD
CRACDL_Leopard_gecko              VLAELTYESVSSSCLTTTESTASSNDATYSQQLEMSKGLQPSLNHQDENSPMLHSASQLD
CRACDL_Corn_snake                 ELVEESYKGVTSSPQELIDNAALSN-MVFSE-------FQP-LSHPDEKTYMSRSTSLMD
                                   *.* :*:.*:**     :.:* **  .:*:       :** *.* **:: * .*:* :*

CRACDL_Hypome3_leopard_gecko      LSLCEYNLEDCQTSQGFSHTRPSLPSSEQKENVATFCLTPELETQRDKECYESEKICQGN
CRACDL_Leopard_gecko              LSLCEYNLEDCQTSQGFSHTRPSLPSSEQKENVATFCLTPELETQRDKECYESEKICQGN
CRACDL_Corn_snake                 SYCCESSSEGGESIQGLVHPVRQSSTSDPKENIV---------PQHDKEHRETLEMSPKN
                                     ** . *. :: **: *.  . .:*: ***:.         .*.***  *: ::.  *

CRACDL_Hypome3_leopard_gecko      LS----------GKHISDVPSKSGLLCDMSTLTKNDVLSTLDGTRKNIDEEAPALVEDVS
CRACDL_Leopard_gecko              LS----------GKHISDVPSKSGLLCDMSTLTKNDVLSTLDGTRKNIDEEAPALVEDVS
CRACDL_Corn_snake                 LSNVPLSILNQENKQISGIPSKSDTRTAKNIPAKNYMTAESDASEKKSLKDAKETFESVS
                                  **          .*:**.:****.     .  :** : :  *.: *:  ::*   .*.**

CRACDL_Hypome3_leopard_gecko      N---TVSSSLANSPAL-LPKSHFQLRDAASPENNSYSQSPCTAPTSQKGIPSSWTLDKMK
CRACDL_Leopard_gecko              N---TVSSSLANSPAL-LPKSHFQLRDAASPENNSYSQSPCTAPTSQKGIPSSWTLDKMK
CRACDL_Corn_snake                 NKEATKRTSLLANPIISLSTNPSQLPNLLHSENSSISQASCRNSSLEE--RTSLTQGKMK
                                  *   *  :**  .* : *...  ** :   .**.* **:.*  .: ::   :* * .***

CRACDL_Hypome3_leopard_gecko      PTQEFLASEKENNSPVAPGILILGGKTEKAASELSALKKFSVSSSRERLRTSSLSRKENS
CRACDL_Leopard_gecko              PTQEFLASEKENNSPVAPGILILGGKTEKAASELSALKKFSVSSSRERLRTSSLSRKENS
CRACDL_Corn_snake                 ATQEKLESNDEDHLPAVSDS-ILGGKAEKETNDLCGLRKFSVSSARWRSRSNSLNTKDAS
                                  .*** * *:.*:: *....  *****:** :.:*..*.******:* * *:.**. *: *

CRACDL_Hypome3_leopard_gecko      ECENPINIQV-LQTKIKSSSRDEKLKEPETFQEKKSSTNTQTPPPPYEWESTGKGLDNVM
CRACDL_Leopard_gecko              ECENPINIQV-LQTKIKSSSRDEKLKEPETFQEKKSSTNTQTPPPPYEWESTGKGLDNVM
CRACDL_Corn_snake                 EHEKPLAMQVNFSTNGEKTKKDIEMNSS---KEKKRCFNKQKSSLESESDIPGRALDSKT
                                  * *:*: :** :.*: :.:..* :::..   :*** . *.*...   * : .*..**.  

CRACDL_Hypome3_leopard_gecko      LESLPQAINPTSVLSNSGSGLPQQSSASQTGCEDKNPFQVKLRSTSLSLRYRDSSSRESK
CRACDL_Leopard_gecko              LESLPQAINPTSVLSNSGSGLPQQSSASQTGCEDKNPFQVKLRSTSLSLRYRDSSSRESK
CRACDL_Corn_snake                 FASQPLGSKP--VLSSSFGNLLQLSSPSHSSSESQNPFQVKLRSTSLSLKYRD-IGQESK
                                  : * * . :*  ***.* ..* * **.*::..*.:**************.***  ..***

CRACDL_Hypome3_leopard_gecko      ETKRYSAEFNLEKEELPSTLIKSEKGEVRNTTNINIGNTLNETCKTKTKSPEPCSAKPPL
CRACDL_Leopard_gecko              ETKRYSAEFNLEKEELPSTLIKSEKGEVRNTTNINIGNTLNETCKTKTKSPEPCRAKPPL
CRACDL_Corn_snake                 ERKGENAELNLVKEEVNLSSLKVEKGETRKTMDGNVTDLSNESFKTKLKSSEQGNTKPPL
                                  * *  .**:** ***:  : :* ****.*:* : *: :  **: *** **.*   :****

CRACDL_Hypome3_leopard_gecko      PRKPILQNLVITGTNTSTEKQEKAIKCPESKNEEKDLDKKTGPSEVPEKSVPSPVSAVDA
CRACDL_Leopard_gecko              PRKPILQNLVITGTNTSTEKQEKAIKCPESKNEEKDLDKKTGPSEVPEKSVPSPVSAVDA
CRACDL_Corn_snake                 PRKPALQHSSITSLNTSTEKQEKITKYPEFKTESRNVEKKQNPSEVPETIVSSPVTATDY
                                  **** **:  **. *********  * ** *.*..:::** .******. *.***:*.* 

CRACDL_Hypome3_leopard_gecko      ARGMESQMIPAWITIAKQKQRIMEQELSREEKPVAYDKAGAEKQKREMERMEEAIKQQTD
CRACDL_Leopard_gecko              ARGMESQMIPAWITIAKQKQRIMEQELSREEKPVAYDKAGAEKQKREMERMEEAIKQQTD
CRACDL_Corn_snake                 GRTSD---MPAWISIAKQKQRIVEQDLSKEEKPEGQDKADAEKQIKEKETTEEVGRQHSD
                                  .*  :   :****:********:**:**.**** . ***.**** .* *  **. .*::*

CRACDL_Hypome3_leopard_gecko      LTQRAFLPMPSTVHSEEETKEAKSDTQEMLPRVSLLSQHSSVQYSVLLEKEDTKLVKKVT
CRACDL_Leopard_gecko              LTQRAFLPMPSTVHSEEETKEAKSDTQEMLPRVSLLSHHSSVQYSVLLEKEDTKLVKKVT
CRACDL_Corn_snake                 LPQNTVSSSPFTASAGETKKETKLEMQDSSLRNSLSSHQNPAQPSLPIEKGDVKPLKKVG
                                  *.*.:. . * *. : * .**:* : *:   * ** *::...* *: :** *.* :*** 

CRACDL_Hypome3_leopard_gecko      HSSSDQPSWMELAKKKSQAWSDMPQMIK
CRACDL_Leopard_gecko              HSSSDQPSWMELAKKKSQAWSDMPQMIK
CRACDL_Corn_snake                 H-SPDQPSWMELAKKKSQAWSDRPQRIK
                                  * *.****************** ** **

/////

INPP4A_Hypome3_leopard_gecko      MSTKEHSPRHGAKSRSVQRASTIDVTSDMLALSLAGNIQDPDEPILEFSLACSELLTPSL
INPP4A_Leopard_gecko              MSTKEHSPRHGAKSRSVQRASTIDVTSDMLALSLAGNIQDPDEPILEFSLACSELLTPSL
INPP4A_Corn_snake                 MSVKDLSPRHSSKSRVVQRASTVDVASDMSGLSLTGNIQDPDEPILEFSLACSELLTPSL
                                  **.*: ****.:*** ******:**:*** .***:*************************

INPP4A_Hypome3_leopard_gecko      DRKPNSFVAVSVTTPPQAFWTKHAQTEIIEGTSNPIFLSSIAFFQDSLINQMTQIKLSVY
INPP4A_Leopard_gecko              DRKPNSFVAVSVTTPPQAFWTKHAQTEIIEGTSNPIFLSSIAFFQDSLINQMTQIKLSVY
INPP4A_Corn_snake                 DRKPNCFVAVSVTTPPQAFWTKHAQTEIIEGTNNPIFLSSIAFFQDSLINQMTQIKLSIY
                                  *****.**************************.*************************:*

INPP4A_Hypome3_leopard_gecko      DVKDRSQGTMYLLGSVMFTVKELLQERNHRLHLTLRSAESDRVGNVTVIGWQMEEKTDQR
INPP4A_Leopard_gecko              DVKDRSQGTMYLLGSVMFTVKELLQERNHRLHLTLRSAESDRVGNVTVIGWQMEEKTDQR
INPP4A_Corn_snake                 DVKDRSQGTMYLLGSVIFTVQDLLKEKSHRLHLTLRSAENDRVGNITAIGWQMEENTDER
                                  ****************:***::**:*..***********.*****:*.*******:**:*

INPP4A_Hypome3_leopard_gecko      PPVTRSPDTINGRTVLPVDESLTESLGIRSKYASLRKDALLKSVFGGAICRMYRFPTTDG
INPP4A_Leopard_gecko              PPVTRSPDTINGRTVLPVDESLTESLGIRSKYASLRKDALLKSVFGGAICRMYRFPTTDG
INPP4A_Corn_snake                 PPVTRSPDTINGRTVLPVDESLTESLGIRTKYASLRKDALLKSVFGGAICRMYRFPTTDG
                                  *****************************:******************************

INPP4A_Hypome3_leopard_gecko      NHLRILEQMAESVLSLHIPRQFVKLLLEEDAARVCELEELGELSPCWESLRRQIVTQYQT
INPP4A_Leopard_gecko              NHLRILEQMAESVLSLHIPRQFVKLLLEEDAARVCELEELGELSPCWESLRRQIVTQYQT
INPP4A_Corn_snake                 NHLRILEQMGESVLSLHIPRQFVKLLLEEDAARICELEELGDLSPCWESLRRQIVTQYQT
                                  *********.***********************:*******:******************

INPP4A_Hypome3_leopard_gecko      IILTYQENLTNLHQYKGPSFKASSLKADKKLEFVPTNLHIQRMRVQDDAGSDQNYDIVTI
INPP4A_Leopard_gecko              IILTYQENLTNLHQYKGPSFKASSLKADKKLEFMPTNLHIQRMRVQDDAGSDQNYDIVTI
INPP4A_Corn_snake                 IILTYQDNLTNLHQYKGPSFKASSLKGDKKLEFMPTNLHIQRMRVQDDAGSDENYDIVTI
                                  ******:*******************.******:******************:*******

INPP4A_Hypome3_leopard_gecko      GASAAHCQGFKSGGLRKKLHKFEDAKKH------TSSSSQSIVYIPQDIIRAKEIIAQIN
INPP4A_Leopard_gecko              GASAAHCQGFKSGGLRKKLHKFEDAKKH------TSSSSQSIVYIPQDIIRAKEIIAQIN
INPP4A_Corn_snake                 GAPAAHCQAFKSGGLRKKLHKFEDAKKHSFEESCTANNSQSIIYIPQDIIRAKEIIAQIN
                                  **.*****.*******************      *:..****:*****************

INPP4A_Hypome3_leopard_gecko      TLKTQVSYYAERLSRAAKDRSANGLERTLAILADKTRQLVTVCDCKLLANSIHALNAARP
INPP4A_Leopard_gecko              TLKTQVSYYAERLSRAAKDRSANGLERTLAILADKTRQLVTVCDCKLLANSIHALNAARP
INPP4A_Corn_snake                 TLKTQVSYYAERLSRAAKDKSANGLERTLAILADKTRQLVTVCDCKLLANSIHALNAARP
                                  *******************.****************************************

INPP4A_Hypome3_leopard_gecko      DYIASKASPSSTEEEQVVLRNDQDTLVARWTGRNSRSSLQVDWHEEEWEKVWVNVDKSLE
INPP4A_Leopard_gecko              DYIASKASPSSTEEEQVVLRNDQDTLVARWTGRNSRSSLQVDWHEEEWEKVWVNVDKSLE
INPP4A_Corn_snake                 DYIASKASPTSTEGEQVVLRNDQDTLVARWAGRNSRSSLQVDWHEEEWEKVWVNVDKSLE
                                  *********:*** ****************:*****************************

INPP4A_Hypome3_leopard_gecko      CIIQRVDKLLQKERLHSDSSEDVFQCDVSCSSKKGKQDTRAYWIKPKALNETSSSSFPPS
INPP4A_Leopard_gecko              CIIQRVDKLLQKERLHSDSSEDVFQCDVSCSSKKGKQDTRAYWIKPKALNETSSSSFPPS
INPP4A_Corn_snake                 CIIQRVDKLLQKERLQSDSCEDVFLCEVSCSSKKGKQDTRAYWIKPEILNEIIS-----S
                                  ***************:***.**** *:*******************: ***  *     *

INPP4A_Hypome3_leopard_gecko      SSPPPSSSSISSSACHCPRITNCSPTPEESSPGEWSEALYPLLTTLTDCVAMMSDKAKKA
INPP4A_Leopard_gecko              SSPPPSSSSISSSACHCPRITNCSPTPEESSPGEWSEALYPLLTTLTDCVAMMSDKAKKA
INPP4A_Corn_snake                 SSSPPSSSSISSSACHFPRITNCSPTPEESNPGEWSEALYPLLTTLTDCVAMMSDTAKKA
                                  **.************* *************.************************.****

INPP4A_Hypome3_leopard_gecko      MVFLLMQDSAPTIALCLSLQYRRDVVFCQTLTALICGFIIKLRNCLHDDGFLRQLYTIGL
INPP4A_Leopard_gecko              MVFLLMQDSAPTIALCLSLQYRRDVVFCQTLTALICGFIIKLRNCLHDDGFLRQLYTIGL
INPP4A_Corn_snake                 MVFLLMQDSAPTIALCLSLQYRRDVVFCQTLTALICGFIIKLRNCLHDNGFLRQLYTIGL
                                  ************************************************:***********

INPP4A_Hypome3_leopard_gecko      LAQFESLLSTYGEELAMLEDMSVGIMDLRNVTFKVTQATSNASADMLPVITGNRDGFNVR
INPP4A_Leopard_gecko              LAQFESLLSTYGEELAMLEDMSVGIMDLRNVTFKVTQATSNASADMLPVITGNRDGFNVR
INPP4A_Corn_snake                 LAQFESLLSTYGEELAMLEDMSVGIMDLRNVTFKVTQATSMASADMLPVITGNRDGFNVR
                                  **************************************** *******************

INPP4A_Hypome3_leopard_gecko      IPLPSTLFDVLPREIQSGMLLRVQPVLFNVGINEQQTLAEKFGDTSLQEVINMESLVRLN
INPP4A_Leopard_gecko              IPLPSTLFDVLPREIQSGMLLRVQPVLFNVGINEQQTLAEKFGDTSLQEVINMESLVRLN
INPP4A_Corn_snake                 IPLPSTLFDALPREIQSGMLLRVQPVLFNVGINEQQTLAEKFGDTSLQEIINMESLVRLN
                                  *********.***************************************:**********

INPP4A_Hypome3_leopard_gecko      SYFEQFKEVLPEDCLPRSRSQTCLPELLRFLGQNVHARKNKNVDILWQAAEICRRLNGVR
INPP4A_Leopard_gecko              SYFEQFKEVLPEDCLPRSRSQTCLPELLRFLGQNVHARKNKNVDILWQAAEICRRLNGVR
INPP4A_Corn_snake                 SYFEQFKEVLPEDCLPRSRSQTCLPELLRFLGQNVHARKNKNVDILWQAAEICRRLNGVR
                                  ************************************************************

INPP4A_Hypome3_leopard_gecko      FTSCKSAKDRTAMSVTLEQCLILQHEHGMAPQVFTQALECMRSEGCRRENTMKN----VG
INPP4A_Leopard_gecko              FTSCKSAKDRTAMSVTLEQCLILQHEHGMAPQVFTQALECMRSEGCRRENTMKN----VG
INPP4A_Corn_snake                 FTSCKSAKDRTAMSVTLEQCLILQHEHGMAPQVFTQALECMRSIGTREVVIQKNLCGLVP
                                  ******************************************* * *     **    * 

INPP4A_Hypome3_leopard_gecko      CRKYAFNSLQLKAFPKHYRPPE-----------GTYGKVES-
INPP4A_Leopard_gecko              CRKYAFNSLQLKAFPKHYRPPE-----------GTYGKVES-
INPP4A_Corn_snake                 LRDFRLDPSLLYSIPLLALSPNLLIVWLFLSIAYLVAKLRCK
                                   *.: ::.  * ::*    .*:              .*: . 

/////

TMEM131_Hypome3_leopard_gecko      -MAAVTAAPKR---EAASRSSG-SPFPEAES--------SWLGAALRLLIALVLNAARAE
TMEM131_Leopard_gecko              -MAAVTAAPKR---EAASRSSG-SPFPEAES--------PWLGAALRLLIALVLNAARAE
TMEM131_Corn_snake                 MAATATTAATRLKWEATPRSTGSSSLPAVTESLAATTAVPWLGVALRLLVALLLNAARAD
                                     *:.*:*..*   **:.**:* *.:* . .        .***.*****:**:******:

TMEM131_Hypome3_leopard_gecko      KEAFIQSDSIIEVLRFDEGGLLQTETTIGFSTYQQKSSVSMYRGNCRPIRFEPPMLDFHE
TMEM131_Leopard_gecko              KEAFIQSDSIIEVLRFDEGGLLQTETTIGFSTYQQKSSVSMYRGNCRPIRFEPPMLDFHE
TMEM131_Corn_snake                 KEAFIQSDSIIEVLRFDEGGLLQTETAIGLNSYQQK-SVSMYRGNCRPIRFEPPMLDFHE
                                   **************************:**:.:**** ***********************

TMEM131_Hypome3_leopard_gecko      QPVGMPKMEKVYLHNPSSEETITLVSISATTSHFHASFFQNRKILPGGNTSFDVVFLARM
TMEM131_Leopard_gecko              QPVGMPKMEKVYLHNPSSEETITLVSISATTSHFHASFFQNRKILPGGNTSFDVVFLARM
TMEM131_Corn_snake                 QPVGMPKMEKVYLHNPSSEETIILVSISATTSHFHASFFQNRKIIPGGNTSFDVVFLARV
                                   ********************** *********************:**************:

TMEM131_Hypome3_leopard_gecko      VGNVENTLFINTSNHGVFTYQVFGVGVPNPYRLRPFIGAKVPVNSSFSPLINIHNPHSEP
TMEM131_Leopard_gecko              VGNVENTLFINTSNHGVFTYQVFGVGVPNPYRLRPFIGAKVPVNSSFSPLINIHNPHSEP
TMEM131_Corn_snake                 VGNVENTLFINTSNHGVFTYQVFGVGVPNPYRLRPFIGAKVPVNSSFSPIINIHNPHSEP
                                   *************************************************:**********

TMEM131_Hypome3_leopard_gecko      LQVVEMYSSGGDLHLELPTGQQGGTRKLWEIPPYETKGVMRASFSSREADNYTAFIRIKT
TMEM131_Leopard_gecko              LQVVEMYSSGGDLHLELPTGQQGGTRKLWEIPPYETKGVMRASFSSREADNYTAFIRIKT
TMEM131_Corn_snake                 LQVVEMYSSGGDLHLELPTGQQGGTKKLWEIPPYETKGVMRASFSSREADNYTAFIRIKT
                                   *************************.**********************************

TMEM131_Hypome3_leopard_gecko      NASDSTEFIILPVEVEVTTAPGIYSSTEMLDFGTLRTHDLPKILNLHLLNSGTKDVPITS
TMEM131_Leopard_gecko              NASDSTEFIILPVEVEVTTAPGIYSSTEMLDFGTLRTHDLPKILNLHLLNSGTKDVPITS
TMEM131_Corn_snake                 NASDTTEFIILPVEVEVTTAPGIYSSTEMLDFGTLRTQDLPKILNLHLLNSGTKDVPITS
                                   ****:********************************:**********************

TMEM131_Hypome3_leopard_gecko      VRPTPQNEAITIHFKPVTLRASENKYTKVASISFDASKAKRPLQFSGKITVKAKEKSYSK
TMEM131_Leopard_gecko              VRPTPQNEAITIHFKPVTLRASENKYTKVASISFDASKAKRPLQFSGKITVKAKEKSYSK
TMEM131_Corn_snake                 VRPTPQNEAIMIHFKPITLRASENKYTKVATISFDASKAKRPAQFSGKITVKAKEKTYSK
                                   ********** *****:*************:*********** *************:***

TMEM131_Hypome3_leopard_gecko      LEIPYQAEVLDGYLGFDQAATLFHIRDSPSDSAERPICLTNTFSFAVLVHDITLPEGIKT
TMEM131_Leopard_gecko              LEIPYQAEVLDGYLGFDQAATLFHIRDSPSDSAERPICLTNTFSFAVLVHDITLPEEIKT
TMEM131_Corn_snake                 LEIPYQAEVLDGYLGFDHAATLFHIHDSPTDSVERSIFLTNTFNFAVFIHDIILPEEIKA
                                   *****************:*******.***:**.**.* *****.***::*** *** **:

TMEM131_Hypome3_leopard_gecko      IFKVHNFSKPVLIPPNESRYIFTLHFVASLSSLHIDNNILLITNASKFHLPVRAYTGFLD
TMEM131_Leopard_gecko              IFKVHNFSKPVLIPPNESRYIFTLHFVASLSSLHIDNNILLITNASKFHLPVRAYTGFLD
TMEM131_Corn_snake                 TFKVHNFSKPVLIPPNESRYIFTLYFVASLSSFHIDNNILLITNASKFHLPVRAYTGFLD
                                    ***********************:*******:***************************

TMEM131_Hypome3_leopard_gecko      YFVLPPKPEERIIDFGILSATETNSILFAVINSNPIQLTIKSWHVIGDGLIIELIAAAKG
TMEM131_Leopard_gecko              YFVLPPKPEERIIDFGILSAAETNSILFAVINSNPIQLTIKSWHVIGDGLIIELIAAAKG
TMEM131_Corn_snake                 YFILPQKPDEQIIDFGILSATETSTIMFAVLNSNPIQLFLKGWNVIGDGLTVELLAAEKG
                                   **:** **:*.*********:**.:*:***:******* :*.*:****** :**:** **

TMEM131_Hypome3_leopard_gecko      NRTTIIASLPDLEKANAMDQTSVTLMPSSYTVFRVRLLPKELEGIHDGAIQITTDYEILT
TMEM131_Leopard_gecko              NRTTIIASLPDLEKANAMDQTSVTLMPSSYTVFRVRLLPKELEGIHDGAIQITTDYEILT
TMEM131_Corn_snake                 NRTTIIASLPDLEKARILDQTSVTLLPGSYTVFRVRLLPKELEGIHDGAIQITTDYEILT
                                   ***************. :*******:*.********************************

TMEM131_Hypome3_leopard_gecko      IPVKAVIAVGSLTCSPKHILLPPSFPGKTVHQSLSIMSSFSQKVKIQQIRSLSEDVRFYY
TMEM131_Leopard_gecko              IPVKAVIAVGSLTCSPKHILLPPSFPGKTVHQSLSIMSSFSQKVKIQQIRSLSEDVRFYY
TMEM131_Corn_snake                 IPVKAVVAVGSLTCSPKHILLPPSFPGKVVHQSLSLMNSFSQKIKIQQIRSLSEDVRFYY
                                   ******:*********************.******:*.*****:****************

TMEM131_Hypome3_leopard_gecko      KRLRSNKEDLEPGKKSKIANVYFDPGLQCGNHCYVGLPFLSKSESKLQHSMSMQEDAWDS
TMEM131_Leopard_gecko              KRLRSNKEDLEPGKKSKIANVYFDPGLQCGNHCYVGLPFLSKSESKLQHSMSMQEDAWDS
TMEM131_Corn_snake                 KRIRSNKEDLEPGKKSKIANIYFDPGLQCGNHCYVGLPFLSKSESKVQHSVSMQEDAWDS
                                   **:*****************:*************************:***:*********

TMEM131_Hypome3_leopard_gecko      DWDLHESLFKEWIGIRDHSGHQLSAVFEVDTDLQKAVTSKITAELTWPSLLGTTHHLDFS
TMEM131_Leopard_gecko              DWDLHESLFKEWIGIRDHSGHQLSAVFEVDTDLQKAVTSKITAELTWPSLLGTTHHLDFS
TMEM131_Corn_snake                 DWELHDNLFKEWIGIRDYSNNQLSAVFEVDTDLQKAVTSKITAELAWPSLLGSQHQLDFS
                                   **:**:.**********:*.:************************:******: *:****

TMEM131_Hypome3_leopard_gecko      LTNTNSSSEEEILLENPSDVPVFVQFLPIALYSNPSVFVDKLIDRFNLSKPANFNLRTLE
TMEM131_Leopard_gecko              LTNTNSSSEEEILLENPSDVPVFVQFLPIALYSNPSVFVDKLIDRFNLSKPANFNLRTLE
TMEM131_Corn_snake                 LTNTNGSSEEEIVLENPADVPVFAQLLPIALYSNPSVFVDKLLDRFNLSKTGDINLKTLE
                                   *****.******:****:*****.*:****************:*******..::**.***

TMEM131_Hypome3_leopard_gecko      FQVYRNCGQTLQSSTGFAEGLSRQLVLNVILKPGGRKSVRVKFTPLLNKTVSSLIIVRNN
TMEM131_Leopard_gecko              FQVYRNCGQTLQSSTGFAEGLSRQLVLNVILKPGGRKSVRVKFTPLLNKTVSSLIIVRNN
TMEM131_Corn_snake                 FQVSRNCGQTLQSSTGFIEGLSRQSVLNVILKPGERKSIKIKFTPILNKTVSSLIIIRNN
                                   *** ************* ****** ********* ***:.:****:**********:***

TMEM131_Hypome3_leopard_gecko      LTVIDAIMVKGQGTTESLKVAGKSPGPGNSLRFKITEALLKDCTEKTKLKEPNFTLKRTF
TMEM131_Leopard_gecko              LTVIDAIMVKGQGTTESLKVAGKSPGPGNSLRFKITEALLKDCTEKTKLKEPNFTLKRTF
TMEM131_Corn_snake                 LTVIDVIMVKGQGTTESMKIAGKAPGVASSLRFKITEALLKDCTEKTKLKEPNFTLKRTF
                                   *****.***********:*:***:** ..*******************************

TMEM131_Hypome3_leopard_gecko      KVENTGQLQVNIKSMEISGYLCEGYGFKVVNCQEFALSANASKDIVILFTPDFTTSRVIR
TMEM131_Leopard_gecko              KVENTGQLQVNIKSMEISGYLCEGYGFKVVNCQEFALSANASKDIVILFTPDFTTSRVIR
TMEM131_Corn_snake                 KVENTGQLHLNIKSMEISGYLCEGYGFKIVNCQEFALSANASKDIVILFTPDFTTSRVIR
                                   ********::******************:*******************************

TMEM131_Hypome3_leopard_gecko      ELKLITSGGSEFVFILNASLPYHMLATCAEALPRPNWELALYIIVSGIMSLLFLLVIGTA
TMEM131_Leopard_gecko              ELKLITSGGSEFVFILNASLPYHMLATCAEALPRPNWELALYIIVSGIMSLLFLLVIGTA
TMEM131_Corn_snake                 ELKLTTAGGSEFIFVLNASLPYHMLATCAEALPRPNWELALYIVVSGIMSVLFLLVIGTA
                                   **** *:*****:*:****************************:******:*********

TMEM131_Hypome3_leopard_gecko      YLEAQGIWEPFRRRLSFEASNPPFDMGRPFDLRRIVGISSDGNLNALGSDSSHNSPKGIY
TMEM131_Leopard_gecko              YLEAQGIWEPFRRRLSFEASNPPFDMGRPFDLRRIVGISSDGNLNALGSDSSHNSPKGIY
TMEM131_Corn_snake                 YLEAQGIWEPFRRRLSFEASNPPFDMGRPFDLRRILGISSDGNLNPLGSESNHSSSRGIY
                                   ***********************************:*********.***:*.*.*..***

TMEM131_Hypome3_leopard_gecko      GPGSSSSRSSAGSHKQCNSTANQHSNRNSVEVETVKFKNSPSVASRTSMQAGPAQSVNRA
TMEM131_Leopard_gecko              GPGSSSSRSSAGSHKQCNSTANQHSNRNSVEVETVKFKNSPSVASRTSMQAGPAQSVNRA
TMEM131_Corn_snake                 GPGNSSSRSSAGSHKQCNSSVNLHSNRNSVEVDNMRFKNSSNIANRTSVQAGSAQSMNRA
                                   ***.***************:.* *********:.:.****..:*.***:***.***:***

TMEM131_Hypome3_leopard_gecko      GSLLLDSSAASQNHAASRKSRGAKQSQPSNQQHAPVLLEQHSSPPPTVPQPQDQQTENSL
TMEM131_Leopard_gecko              GSLLLDSSAASQNHAASRKSRGAKQSQPSNQQHAPVLLEQHSSPPPTVPQPQDQQTENSL
TMEM131_Corn_snake                 GSVCLDSNAATQNHAAGRKSRSTKQNLQSNQQHASVLLDQHLPELPVVSQQQEQQNESSS
                                   **: ***.**:*****.****.:**.  ******.***:** .  *.*.* *:**.*.* 

TMEM131_Hypome3_leopard_gecko      TQLQPPTPSHSECVGNTRHSSEDSDIAGLIETMDKDFDHPESPSPDVFTEQPPSPVAKSK
TMEM131_Leopard_gecko              TQLQPPTPSHSECVGNTRHSSEDSDIAGLIETMDKDFDHPESPSPDVFTEQPPSPVAKSK
TMEM131_Corn_snake                 SQMQQPAPSHSECANNTRHSSEDSDIATLMETMDKDFDHPESPSPEVFTEQPPSPVAKNK
                                   :*:* *:******..************ *:***************:************.*

TMEM131_Hypome3_leopard_gecko      GKGKSFQRKSKPQKKREEKERRGKGKQQEDELKDSLADDDSSSTTTETSNPDTEALLKEE
TMEM131_Leopard_gecko              GKGKSFQRKSKPQKKREEKERRGKGKQQEDELKDSLADDDSSSTTTETSNPDTEALLKEE
TMEM131_Corn_snake                 GKGKQFQRKSKPPKKREEKEHRGKGRQQEDELRDALADDDSSSTTTETSNPDTEAVLKEE
                                   ****.******* *******.****.******.*:********************:****

TMEM131_Hypome3_leopard_gecko      PEKQKGKQPMPEKQENEIPQVKQKSKK-SIIKKEIPTDVKSNSFEISCPPSLENKQHKSF
TMEM131_Leopard_gecko              PEKQKGKQPMPEKQENEIPQVKQKSKK-SIIKKEIPTDVKSNSFEISCPPSLENKQHKSF
TMEM131_Corn_snake                 PEKQKGKQLIPEKQENEI-HVKQKSKKLSMSKKDAPTDLKPSSFEASC-SSLESKQHKNF
                                   ******** :******** :******* *: **: ***:*..*** ** .***.****.*

TMEM131_Hypome3_leopard_gecko      STKLAAQHMLTTGFKPRNLQKAKGIGTKLMDSRPSSLAKFFSSGSGQELGNTSSSEGEKD
TMEM131_Leopard_gecko              STKLAAQHMLTTGFKPRNLQKAKGIGTKLMDSRPSSLAKFFSSGSGQELGNTSSSEGEKD
TMEM131_Corn_snake                 SSKLSAPHTCTNGLKSRNFQKMKGTSMKMMDSRPSSLAKFFSSGSGQELGNTSSSEGEKD
                                   *:**:* *  *.*:*.**:** ** . *:*******************************

TMEM131_Hypome3_leopard_gecko      SPPPEWDSVPIHKAGSSTDSLYKLSLQTLSADAFLKQRQTSPTSASPSPPPAPLAFVPRS
TMEM131_Leopard_gecko              SPPPEWDSVPIHKAGSSTDSLYKLSLQTLSADAFLKQRQTSPTSASPSPPPAPLAFVPRS
TMEM131_Corn_snake                 SPPPEWDSVPIHKDGSSSDNLYKLSLQTISADAFLKQRQTSPTSASPSPPPASLTYATRN
                                   ************* ***:*.********:***********************.*::..*.

TMEM131_Hypome3_leopard_gecko      TYSSIVNNCNEPKSKLLSGAKHKVAKAASLPGRNGNPTFAAVAAGYDKSPGGSGLAKSPP
TMEM131_Leopard_gecko              TYSSIVNNCNEPKSKLLSGAKHKVAKAASLPGRNGNPTFAAVAAGYDKSPGGSGLAKSPP
TMEM131_Corn_snake                 SYSSIVNNCKDSKSKLLSGAKHKVTKAASLPGRNGNPTFAAVAAGYDKSPGGSGLAKSSP
                                   :********::.************:*********************************.*

TMEM131_Hypome3_leopard_gecko      LKTEVPGSMNPSHTAVDSDGSDSSGLWSPISNPSSPDFTPLNSFSAFGNSFNLTGEVFSK
TMEM131_Leopard_gecko              LKTEVPGSMNPSHTAVDSDGSDSSGLWSPISNPSSPDFTPLNSFSAFGNSFNLTGEVFSK
TMEM131_Corn_snake                 VKAEPSGCMSISHTAVDSDGSDSSGLWSPLSNPSSPDFTPLNSFSAFGNSFNLTGEVFSK
                                   :*:* .*.*. ******************:******************************

TMEM131_Hypome3_leopard_gecko      LGLSQSVYGQDVQRNWSEFSAVPSSIWDCSTTDRTPSWPTSSGSPTHTTSSILGNPNGLW
TMEM131_Leopard_gecko              LGLSQSVYGQDVQRNWSEFSAVPSSIWDCSTTDRTPSWPTSSGSPTHTTSSILGNPNGLW
TMEM131_Corn_snake                 LGVSQSVYGQDAQRNWNEFSNVPSSIWDSSATDFVPSWPTSSGSPTHTTSSILGNPSGLW
                                   **:********.****.*** *******.*:** .*********************.***

TMEM131_Hypome3_leopard_gecko      STSTTPFSSSIWSSNLNSTIPFNTPASTLPNIDLGSESPPQPPAAAPAASSSEDLGQAYN
TMEM131_Leopard_gecko              STSTTPFSSSIWSSNLNSTIPFNTPASTLPNIDLGSESPPQPPAAAPAASSSEDLGQAYN
TMEM131_Corn_snake                 STTTTPFSSSIWSSNLNNSLPFNTPAHHLPGIDLGSENTPPSPVTAPTVNNSEELGQPYN
                                   **:**************.::******  **.******..* .*.:**:...**:***.**

TMEM131_Hypome3_leopard_gecko      PWRIWSPAIGRRSSDPWSNMHYPHENGN
TMEM131_Leopard_gecko              PWRIWSPAIGRRSSDPWSNMHYPHENGN
TMEM131_Corn_snake                 PWLIWSPAIGRRSSDPWPNVHYPSEN--
                                   ** **************.*:*** **  

/////

VWA3B_Corn_snake                 MTKELRGMEAQTNSVLGMTGNMSNQLAWSKQVAVNGKTKKEHETSQSLVAFKNAMEAKE-
VWA3B_Hypome3_leopard_gecko      -----------------MTGNVGKRIAWSERVTFDGKHKKIPEQYESLIAYKKNSEEKGW
VWA3B_Leopard_gecko              -----------------MTGNVGKRIAWSERVTFDGKHKKIPEQYESLIAYKKNSEEKGW
                                                  ****:.:.:***:.*:.:** **  *  :**:*:*:  * *  

VWA3B_Corn_snake                 RTNDVRWDLDVQTLISSAKWLQLYGLKKNKMTFSQIFSQIGFQHKEDYVSVLGKIVASRY
VWA3B_Hypome3_leopard_gecko      KDNGIHWDMDVQPLISSSKWLQLHGLKRNKLSFSQILSQIGFQHKEDYVSILGKLVASRY
VWA3B_Leopard_gecko              KDNGIHWDMDVQPLISSSKWLQLHGLKRNKLSFSQILSQIGFQHKEDYVSILGKLVASRY
                                 . *.:.**:***.****:*****:***.**::****:*************:***:*****

VWA3B_Corn_snake                 ADGLYHQYRAVSDGKVYNLTAKKSLLLNFANRLTGMIELYKQRMDWLTSESRQVFGVIQE
VWA3B_Hypome3_leopard_gecko      SNRLYRQYTKAQDGKRYNLTAKKDLLIHFVNCLAVAIELYKQRMEWLTTESRQIFGVIQE
VWA3B_Leopard_gecko              SNRLYRQYTKAQDGKRYNLTAKKDLLIHFVNCLAVAIELYKQRMEWLTTESRQIFGVIQE
                                 :: **.**  ..*** *******.**::*.* *:  ********:***:****:******

VWA3B_Corn_snake                 QNISIVLDFGTASLSEFNLCREALSMVLKQQVTQIEKFNLIRVAQDLVPWQEKPVFATKN
VWA3B_Hypome3_leopard_gecko      QSIAIVLDFGISSAAEFNLCCEALCMVLTQQVAQIAKFNLIRVTEDLVKWQENAVPVTEC
VWA3B_Leopard_gecko              QSIAIVLDFGISSAAEFNLCCEALCMVLTQQVAQIAKFNLIRVTEDLVKWQENAVPVTEC
                                 *.*:****** :* :***** ***.***.***:** *******::*** ***:.* .*: 

VWA3B_Corn_snake                 SIEDATEWLWTLEYLPAVCHTGSTEAILEALFDHTTEAVYYFVVGDIPECAKYLLVQKIS
VWA3B_Hypome3_leopard_gecko      SIKAAVEWLCMLDHLPAVCHMGPIEAILEAVCDDTVEAVYYFVVGDLPECMKHLVLQKIS
VWA3B_Leopard_gecko              SIKAAVEWLCMLDHLPAVCHTGPIEAILEAVCDDTVEAVYYFVVGDLPECMKHLVLQKIS
                                 **: *.***  *::****** *. ******: * *.**********:*** *:*::****

VWA3B_Corn_snake                 RSLCPIHTISFNAREEETVAFLKDLSQLTTGRFHAFAERTDEVLVIGPSLSKNEK----A
VWA3B_Hypome3_leopard_gecko      QSPCPVHTVTFNAREEETITFLKELSHLTSGRFHAFAERTDCIDMTEMSVNWNEDKKSVP
VWA3B_Leopard_gecko              QSPCPVHTVTFNAREEETITFLKELSHLTSGRFHAFAERTDCIDMTEMSVNWNEDKKSVP
                                 .* **:**::********::***:**:**:*********** : :   *:..**.    .

VWA3B_Corn_snake                 TLNSRRLKGRLPLGTGVREDVYLIWRELEEAKNILTQIEKILIEFEKSKSVAAEEMDKTE
VWA3B_Hypome3_leopard_gecko      IQNSRKLKGKLPLGAGVREDVFLIWKELEEARTTQLQVQRILTEFEESEST---KVTKTD
VWA3B_Leopard_gecko              IQNSRKLKGKLPLGAGVREDVFLIWKELEEARTTQLQVQRILTEFEESEST---KVTKTD
                                   ***.***.****:******:***.*****..   *::.** ***:*:*.   :: **:

VWA3B_Corn_snake                 YEP-EVKDFVNSREWLQKNGLKAQNLTIPRAFSDCAFRHVNGVVDIKTKPEDESLQTNAE
VWA3B_Hypome3_leopard_gecko      YSACDVQDSASSKRWLQKNGLKAQKLTVTEALGNSTFRHADGVVDIKTKPENEYLQTDAE
VWA3B_Leopard_gecko              YSACDVQDSASSKRWLQKNGLKAQKLTVTEALGNSTFRHADGVVDIKTKPENEYLQTDAE
                                 *.. :*:* ..*. **********:**:. *:.:.:***.:**********:* ***:**

VWA3B_Corn_snake                 TNKKVIHAKYCSNFIHTVLEDGSIIHLHLNKERCKEFENKVKNALHQMEERIQDLKKGSR
VWA3B_Hypome3_leopard_gecko      TNKKRIHAKYCDKFIHMHLEDGTTVHVHLDAEKYLRYEDRMKNALDQMESRLQELRKGSR
VWA3B_Leopard_gecko              TNKKRIHAKYCDKFIHMHLEDGTTVHVHLDAEKYLRYEDRMKNALDQMESRLQELRKGSR
                                 **** ******.:***  ****: :*:**: *.   :*:.:**** ***.*:*:*.****

VWA3B_Corn_snake                 ALFGDVTEDHICILIDVSQSMIYKLPVVKEKIYQLIREQFQNKTRFNFVKFDAEAIAWKD
VWA3B_Hypome3_leopard_gecko      ALFGDVVEDYIYILIDTSHSMKNKLPLVKEKIFQLVREQLQNKTQFNLVKFDGEAIAWKE
VWA3B_Leopard_gecko              ALFGDVVEDYIYILIDTSHSMKNKLPLVKEKIFQLVREQLQNKTQFNLVKFDGEAIAWKE
                                 ******.**:* ****.*:**  ***:*****:**:***:****.**:****.******:

VWA3B_Corn_snake                 RLAEVNEENIEDAILWIKQLQVGTTTNILKALQIAFADRDTQAIYLLTDGRPDQHPNRIL
VWA3B_Hypome3_leopard_gecko      KLAEVNEHNLKDALLWIKGLKVGSSTNTLKALQIAFDDSKTQAIYLLTDGRPDQPPQTIL
VWA3B_Leopard_gecko              KLAEVNEHNLKDALLWIKGLKVGSSTNTLKALQIAFDDSKTQAIYLLTDGRPDQPPQTIL
                                 .****** *::**:**** *:**::** ******** * .************** *: **

VWA3B_Corn_snake                 DELKLWRNIPVHTISFNCDDTGANQFLHELASSTGGRFHYYHICLTDPDSPKPFECEDIY
VWA3B_Hypome3_leopard_gecko      DQLKLQRNIPIHTISFNCDDTRANKFLHELANETGGRFHYYHICLMDPDAPKPFEAKDIY
VWA3B_Leopard_gecko              DQLKLQRNIPIHTISFNCDDTRANKFLHELANETGGRFHYYHICLMDPDAPKPFEAKDIY
                                 *:***.****:********** **:******..************ ***:*****.:***

VWA3B_Corn_snake                 LVRREIERGEKQLNTVQSFYTGSDLMDLFNGAKNLHDKQPRQTFATIPVTIQVEGQNPSS
VWA3B_Hypome3_leopard_gecko      LLKKEIEQGEKELKKVNAFYTDNVWMDWFNGSKHCEHKHRRQAFTASSVSTQVEGLNPPP
VWA3B_Leopard_gecko              LLKKEIEQGEKELKKVNAFYTDNVWMDWFNGSKHWEHKHRRQAFTASSVSTQVEGLNPPP
                                 *:..***.***:*:.*::***..  ** ***:*:   *: **:*:: .*: **** **..

VWA3B_Corn_snake                 RARPYSAFEEPASASSEP----GMAFSESPTTKKRVLYAEPTKSSMLRTQRYTAKPPEKC
VWA3B_Hypome3_leopard_gecko      PDRPYCASEEPASASPQPVTDGRQTHSESPTRKKKALYAEQTRSSMLRTLRYATKSFESS
VWA3B_Leopard_gecko              PDRPYCASEEPASASPQPVTDGRQTHSESPTRKKKALYAEQTRSSMLRTLRYATKSFESS
                                   ***.* *******.:*      :.***** **..**** *.****** **::*. *..

VWA3B_Corn_snake                 QDGKASAERKEQKSPKLEQKIKDESLDIPSAQWLKIHGLAAKRLTIMDALSPTAVSRTTT
VWA3B_Hypome3_leopard_gecko      PNGRPSPERKELKTQKPEKKKNIDPLDLSSVQWLKTHGLVARRLTIMDALAPTAVPRTAK
VWA3B_Leopard_gecko              PNGRPSPERKELKTQKPEKKKNIDPLDLSSVQWLRTHGLVARRLTIMDALAPTAVPRTAK
                                  :*..*.**** *: * *:* : :.**:.*.***. ***.*.********:****.**:.

VWA3B_Corn_snake                 YVPILDKHVVSKVFDDIFPFAHVSSDKKCVTLLNPQAVDLDAYRKKVQEAIKVYERRLDQ
VWA3B_Hypome3_leopard_gecko      YIPILDKHVVSKVFDDVFPFAHVSNDMKCVTLINPQAVDLDAYKKKLQEAIKEYERRLDL
VWA3B_Leopard_gecko              YIPILDKHVVSKVFDDVFPFAHVSNDMKCVTLINPQAVDLDAYKKKLQEAIKEYERRLDL
                                 *:**************:*******.* *****:**********.**:***** ****** 

VWA3B_Corn_snake                 IVWKALPQKEKEKFGQTEPVSYVDCKESLLVALANANWPIANQDLLMLEDEILTALTYLQ
VWA3B_Hypome3_leopard_gecko      IVWRALSQEEKDKYVQDHPVSYLENKESLLQALEQLNWPITYEDVKLLEDELLTGLSYID
VWA3B_Leopard_gecko              IVWRALSQEEKDKYVQDHPVSYLENKESLLQALEKLNWPITYEDVKLLEDELLTGLSYID
                                 ***.**.*:**:*: *  ****:: ***** ** : ****: :*: :****:**.*:*::

VWA3B_Corn_snake                 QASDLEIASKEEPQRICPLHICPTKE-----------AKKPKTKIFDYLKGQNVIARSEC
VWA3B_Hypome3_leopard_gecko      QASELQEASKEEARRICPFHLCHSKEIQQKLQTRPQVKRKQKGKTFDSLRGRKVIARSES
VWA3B_Leopard_gecko              QASELQEASKEEARRICPFHLCHSKEIQQKLQTRPQVKRKQKGKTFDSLRGRKVIARSES
                                 ***:*: *****..****:*:* :**            .* * * ** *.*.:******.

VWA3B_Corn_snake                 TGFYYPGTVVKSITSFYALVDFVNGQTEIVPLKFILFIGGATPCPPLQVGDYVFTRIRKP
VWA3B_Hypome3_leopard_gecko      TGFYYPGTVLRSITSSYALIDFTSEETEIVPLKFILPVGGAMPCPSLQVGDYVLTRIRKQ
VWA3B_Leopard_gecko              TGFYYPGTVLRSITSSYALIDFTSEETEIVPLKFILPVGGAMPCPSLQVGDYVLTRIRKQ
                                 *********:.**** ***:**.. :********** :*** ***.*******:***** 

VWA3B_Corn_snake                 SGEEYYVPGVVIAIPNKADLDDKLYTVLKYNNKKDHCVRNGLIKISHRRYTCSCCYINMT
VWA3B_Hypome3_leopard_gecko      SGEEYYVPGIVIATPNKAAAEDKLYTVLKYNNRKEHCVRNGLIKISRKRYTCSCCYINMT
VWA3B_Leopard_gecko              SGEEYYVPGIVIATPNKAAAEDKLYTVLKYNNRKEHCVRNGLIKISRKRYTCSCCYINMT
                                 *********:*** ****  :***********.*:***********..************

VWA3B_Corn_snake                 KMMDYLIPNVKVPKHIHRIVADAERQKKSISVGGDWKKKTKKKDRGRVNSKTERCKEWNT
VWA3B_Hypome3_leopard_gecko      QMMDQLMPNVKVVKHFHRALPAEEKEITTVTVGGDWKKKTKAR-KGRAKSKKEPCKGWAS
VWA3B_Leopard_gecko              QMMDQLMPNVKVVKHFHRALPAEEKEITTVTVGGDWKKKTKAR-KGRAKSKKEPCKGWAS
                                 :*** *:***** **:** :.  *.: .:::********** . .**.:**.* ** * :

VWA3B_Corn_snake                 TVCDEM-FGPR--SKRRGNSSSPSFRRKKENTAACKTFPLSFSSSADKICLSSRASDYRP
VWA3B_Hypome3_leopard_gecko      SDSDEMLFAPRKTAKRRAKSSSPSPSIKGSEAPAYGDSSAPFRPRRRSVWLSVKSSEDKL
VWA3B_Leopard_gecko              SDSDEMLFAPRKTAKRRAKSSSPSPSIKGSEAPAYGDSSAPFRPRRRSVWLSVKSSEDKL
                                 : .*** *.**  :***.:*****   * .::.*    . .* .   .: ** .:*: . 

VWA3B_Corn_snake                 HKDLWSSHYTSMYHQSTSDQPSTYSSSSSSSSSSNTSLSSIEKVEELARRLQQYHIAQRK
VWA3B_Hypome3_leopard_gecko      RNRLHCSRCLSEHQQSAPQLTSV--AASSSSGSSNCSLSSIEKVEDLARRLQQYHIAQRK
VWA3B_Leopard_gecko              RNRLHCSRCLSEHQQSAPQLASV--AASSSSGSSNCSLSSIEKVEDLARRLQQYHIAQRK
                                 .: *..*.  * ::**:.: .*.  ::****.*** *********:**************

VWA3B_Corn_snake                 DNSSSCK------
VWA3B_Hypome3_leopard_gecko      GRPPVVKKEQCQL
VWA3B_Leopard_gecko              GRPPVVKKEQCQL
                                 ....  *      

/////

ATP10A_Hypome3_leopard_gecko      MAQGRD--GGESSQEQEEKRER--KKRRRRKEACRTRTVYSNLLLPRSEVVNPRPPADNR
ATP10A_Leopard_gecko              MAQGRD--GGESSQEQEEKRER--KKRRRRKEACRTRTVYSNLLLPRSEVVNPRPPADNR
ATP10A_Corn_snake                 MTESTDAVGDSSSQEQKQDKERKKKKRRKKKDVRKVRVVTSNLLSVWPDTETSRQPANNR
                                  *::. *  *..*****::..**  ****..*:. ..*.* ****  ..:. ..* **:**

ATP10A_Hypome3_leopard_gecko      LKTTKYTALSFLPKNLFEQFHRLANVYFVFIALLNFVPTVNAFQPELALAPVLFILAVTA
ATP10A_Leopard_gecko              LKTTKYTALSFLPKNLFEQFHRLANVYFVFIALLNFVPTVNAFQPELALAPVLFILAVTA
ATP10A_Corn_snake                 LKTTKYTAVSFLPKNLFEQFHRFANVYFVFIALLNFVPAVNAFQPELALAPVLFILAVTA
                                  ********:*************:***************:*********************

ATP10A_Hypome3_leopard_gecko      VKDLWEDYSRYRSDQEINHMECLVYCRNEKKYTIRFWKEIQVGDFVQLRCNETIPADILL
ATP10A_Leopard_gecko              VKDLWEDYSRYRSDQEINHMECLVYCRNEKKYTIRFWKEIQVGDFVQLRCNETIPADILL
ATP10A_Corn_snake                 VKDLWEDYSRYRSDQEINHMECLVYCRNERKYTTRYWKEVKVGDFIQLRCNEIIPADILL
                                  *****************************.*** *:***::****:****** *******

ATP10A_Hypome3_leopard_gecko      LSSSDPDGLCHIETANLDGETNLKQRQVVKGFLELDSEFDPFKFTSIIECEEPNNDLSRF
ATP10A_Leopard_gecko              LSSSDPDGLCHIETANLDGETNLKQRQVVKGFLELDSEFDPFKFTSIIECEEPNNDLSRF
ATP10A_Corn_snake                 LSSSDPDGLCHIETANLDGETNLKQRQVVRGFLELDSEFDPMKFASTIECEEPNNDIRRF
                                  *****************************.***********:**:* *********: **

ATP10A_Hypome3_leopard_gecko      QGFIHHPGRTKVALFKDNLLLRGCTIRNTEEVSGIVIYAGHETKALLNNNGPRYKRSKLE
ATP10A_Leopard_gecko              QGFIHHPGRTKVALFKDNLLLRGCTIRNTEEVSGIVIYAGHETKALLNNNGPRYKRSKLE
ATP10A_Corn_snake                 RGFIVHKDGKKVPLCKENLLLRGCTVRNTEEVSGIVIYAGHETKALLNNSGPRYKRSKLE
                                  .*** * . .**.* *:********:***********************.**********

ATP10A_Hypome3_leopard_gecko      RQMNVDVLWCVLILIVMCLFSAIGHGIWVWQYDDKRKPVFDVPGPDGNYLSPAVAALYLF
ATP10A_Leopard_gecko              RQMNVDVLWCVLILIVMCLFSAIGHGIWVWQYDDKRKPVFDVPGPDGNYLSPAVAALYLF
ATP10A_Corn_snake                 RQMNCDVLWCVLILFAMCLFTAIGHGIWVWQYDDKKKPAFDVPGPDGNYWPPAQAAFYLF
                                  **** *********:.****:**************.**.********** .** **:***

ATP10A_Hypome3_leopard_gecko      LTMIIVFQVLIPISLYVSIEIVKICQVFFIHQDKDLYDEETDFQLQCRALNITEDLGQIQ
ATP10A_Leopard_gecko              LTMIIVFQVLIPISLYVSIEIVKICQVFFIHQDKDLYDEETDFQLQCRALNITEDLGQIQ
ATP10A_Corn_snake                 LTMIIVLQVLIPISLYVSIEIVKICQVYFIHQDKDLFDEETDFQLQCRALNITEDLGQIQ
                                  ******:********************:********:***********************

ATP10A_Hypome3_leopard_gecko      YIFSDKTGTLTENKMVFRRCTVSGIEYSHDANARRLAMYQEADSEDEETAPKGGMLSQRG
ATP10A_Leopard_gecko              YIFSDKTGTLTENKMVFRRCTVSGIEYSHDANARRLAMYQEADSEDEETAPKGGMLSQRG
ATP10A_Corn_snake                 YIFSDKTGTLTENKMVFRRCTVSGIEYSHDANAKRLAMYQEADSEDEEISPKVGTLSQRD
                                  *********************************.************** :** * ****.

ATP10A_Hypome3_leopard_gecko      SISSHQSIKVVHRNQSTKSHRRTGSRVEAKRASILSKHTAFSSPMEKDVTPDPNLLAKVN
ATP10A_Leopard_gecko              SISSHQSIKVVHRNQSTKSHRRTGSRVEAKRASILSKHTAFSSPMEKDVTPDPNLLAKVN
ATP10A_Corn_snake                 SISSHQSIKIPYRNQSVKSHRRTGSRVEAKRASILSKHTAFSSPMEKDITPDPNLLQKVK
                                  *********: :****.*******************************:******* **:

ATP10A_Hypome3_leopard_gecko      ECANYLEIMRSHDHPLSQLSPEFSDIFDFFVALTICNTVVVTSPNQPRQKVRIRYELKSP
ATP10A_Leopard_gecko              ECANYLEIMRSHDHPLFQLSPELSDIFDFFIALTICNTVVVTSPNQPRQKVRIRYELKSP
ATP10A_Corn_snake                 ECAKYL---RNHDQPLSQLSPELSDIFDFFIALTICNTVVVTSPNQPRQKVRIRFEMKSP
                                  ***:**   *.**:** *****:*******:***********************:*:***

ATP10A_Hypome3_leopard_gecko      VKTIEDFIRRLTPSRLTSGSNNSSSSSLATSKSVHRAGSSIISSASAESTLLKLEEKLAN
ATP10A_Leopard_gecko              VKTIEDFIRRLTPSRLTSGSNNSSSSSLATSKSVHRAGSSIISSASAESTLLKLEEKLAN
ATP10A_Corn_snake                 VKTIEDFIRRFTPSRLTSGSNSSSSSSLAASKSSQRTSSSVLSPGSTECTLLKL-EKFSN
                                  **********:**********.*******:*** :*:.**::*..*:*.***** **::*

ATP10A_Hypome3_leopard_gecko      SCQMSNNGCTSHQAKW-KESG--EGELRYEAESPDEAALVYAARAYDCALVGRLTDQVSI
ATP10A_Leopard_gecko              SCQMSNNGCTSHQAKW-KESG--EGELRYEAESPDEAALVYAARAYDCALVGRLTDQVSI
ATP10A_Corn_snake                 SSQLNNNGYSSQQATWTSETGVEEGELRYEAESPDEAALVYASRAYECALVGRLPDQVSI
                                  *.*:.*** :*:**.* .*:*  *******************:***:*******.*****

ATP10A_Hypome3_leopard_gecko      ELPHLGRLTFELLHILGFDSIRKRMSVVVRHPLTDEINVYTKGADSVIMDLLLPCSSDDP
ATP10A_Leopard_gecko              ELPHLGRLTFELLHILGFDSIRKRMSVVVRHPLTDEINVYTKGADSVIMDLLLPCSSDDP
ATP10A_Corn_snake                 ELPHLGRLTFEVLHILGFDSIRKRMSVVVRHPLTNEINVYTKGADSVIMDLLLPCSSDDP
                                  ***********:**********************:*************************

ATP10A_Hypome3_leopard_gecko      RDKHQKKIRSKTQNFLNLYASDGLRTLCIAKKVLSKENYACWLKSHIEAESSIDNREELL
ATP10A_Leopard_gecko              RDKHQKKIRSKTQNFLNLYASDGLRTLCIAKKVLSKENYACWLKSHIEAESSIDNREELL
ATP10A_Corn_snake                 RNRHQKKIRSKTQRFLNLYAADGLRTLCIAKKVLSNEDYSCWLKSHIEAEASIENREELL
                                  *:.**********.******:**************:*:*:**********:**:******

ATP10A_Hypome3_leopard_gecko      FQSATRLETDLHLLGATGIEDRLQDGVPETIASLRKAGLQIWVLTGDKQETAINIAYACK
ATP10A_Leopard_gecko              FQSATRLETDLHLLGATGIEDRLQDGVPETIASLRKAGLQIWVLTGDKQETAINIAYACK
ATP10A_Corn_snake                 FQSASRLETNLHLLGATGIEDRLQDGVPETITNLRKAGLQIWVLTGDKQETAINIAYACK
                                  ****:****:*********************:.***************************

ATP10A_Hypome3_leopard_gecko      LLDHDEEIITLNADSPEMCATLLEQHLHCIESKF---SVEKSTQNTRAKFIPLYMPSSSV
ATP10A_Leopard_gecko              LLDHDEEIITLNADSPEMCATLLEQHLHCIESKF---SVEKSTQNTRAKFIPLYMPSSSV
ATP10A_Corn_snake                 LLDHDEEIITLNADSVEMCAAMLEQHLNCVESKFYSETTENFIQKTKGEFTPFSVSSSLS
                                  *************** ****::*****:*:****   :.*:  *:*..:* *: :.**  

ATP10A_Hypome3_leopard_gecko      NPNLGLVVDGRTLAYALDKALEDKFLLLARRCRSVLCCRSTPIQKGMVVKLVRDKLKTMT
ATP10A_Leopard_gecko              NPNLGLVVDGRTLAYALDKALEDKFLLLARRCRSVLCCRSTPIQKGMVVKLVRDKLKTMT
ATP10A_Corn_snake                 QPNLGLVIDGKTLAYALDKGLEDKFLSLARRCRSVLCCRSTPIQKGMVVKLIRDKLKTMT
                                  :******:**.********.****** ************************:********

ATP10A_Hypome3_leopard_gecko      LAIGDGANDVSMIQVADVGVGISGPEGMQAVMASDFAIPKFRHLEKLLLVHGHWCYSRLA
ATP10A_Leopard_gecko              LAIGDGANDVSMIQVADVGVGISGPEGMQAVMASDFAIPKFRHLEKLLLVHGHWCYSRLA
ATP10A_Corn_snake                 LAIGDGANDVSMIQVADIGVGISGPEGMQAVMASDFAVPKFRYLEKLLLVHGHWCYSRLA
                                  *****************:*******************:****:*****************

ATP10A_Hypome3_leopard_gecko      NMVLYFFYKNAMFVALLFWYQFYCGFSGASMIDQWYLIFFNLLFSSLPQLICGVLDKDVP
ATP10A_Leopard_gecko              NMVLYFFYKNAMFVALLFWYQFYCGFSGASMIDQWYLIFFNLLFSSLPQLICGVLDKDVP
ATP10A_Corn_snake                 NMVLYFFYKNAMFVALLFWYQFYCGFSGSSMIDQWYLIFFNLMFSSLPQLIVGVLDKDVP
                                  ****************************:*************:******** ********

ATP10A_Hypome3_leopard_gecko      ADILIAVPHLYKSGQDMEEYQPHMFWMNMIDALYQSLVCFFIPYFTYYDSDVDIFSWGTP
ATP10A_Leopard_gecko              ADILIAVPHLYKSGQDMEEYQPHMFWMNMIDALYQSLVCFFIPYFTYYDSDVDIFSWGTP
ATP10A_Corn_snake                 AETLIAMPQLYTSGQKMEEYQPHMFWMNMIDALYQSLVCFFIPYFIYYDSDVDIFSWGTP
                                  *: ***:*:**.***.***************************** **************

ATP10A_Hypome3_leopard_gecko      ITTLALFTIILHLAIETKTWTWLHLSSCVFSIGLFFIVALLYNVSCSTCYPPSNPYWIME
ATP10A_Leopard_gecko              ITTLALFTIILHLAIETKTWTWLHLSSCVFSIGLFFIVALLYNVSCSTCYPPSNPYWIME
ATP10A_Corn_snake                 ITTAALFTIILHLAIETKTWTWLHLSSCSFSIALFFIVALIYNISCPICYPPSNPYWTME
                                  *** ************************ ***.*******:**:**. ********* **

ATP10A_Hypome3_leopard_gecko      KLMGDPLFYLTCFVTPTVALLPRFLYRTFQGTLFPTQLQLGRQLSRLPPEVRSQHLERWN
ATP10A_Leopard_gecko              KLMGDPLFYLTCFVTPTVALLPRFLYRTFQGTLFPTQLQLGRQLSRLPPEVRSQHLERWN
ATP10A_Corn_snake                 KLMGEPLFYLTCLISPVVALLPRFLYRILQGTLFPTQLQLGRQLSRLPPGSQNQLLNQWA
                                  ****:*******:::*.********** :********************  ..* *:.* 

ATP10A_Hypome3_leopard_gecko      TKKDTDPHKYPCFHYSLKNPYFIANDSLNACNQSNPTELSDHRNEQTQKPKTETTTGLNI
ATP10A_Leopard_gecko              TKKDTDPHKYPCFHYSLKNPYFIANDSLNACNQSNPTELSDHRNEQTQKPKTETTTGLNI
ATP10A_Corn_snake                 TKRDTNSQIYQNTGYFPESPYFITSGFSRTCNHNNPIELSQQKEELSQMPKPGCSTDLNT
                                  **.**:.: *    *  :.****:..  .:**:.** ***::.:* :* **.  :*.** 

ATP10A_Hypome3_leopard_gecko      TPHFLGAQLSEENGHVSVTHSEGT-SPSFHKIAHITSELEPTM--AEETFQWNSAVDQSD
ATP10A_Leopard_gecko              TPHFLGAQLSEENGHVSVTHSEGT-SPSFHKIAHITSELEPTM--AEETFQWNSAVDQSD
ATP10A_Corn_snake                 IVSPLGAQLCDENGHLSVVDDKGEPSLGFQKSAF---DLEPTLMNVDDTVQWNSRVDGSD
                                      *****.:****:**. .:*  * .*:* *.   :****:  .::*.**** ** **

ATP10A_Hypome3_leopard_gecko      FSLLNWITSTPLFNGIGRDSPRSSSCLQNVRQDNTPCSGSSPPDLKVLPEQNSTCFQEQI
ATP10A_Leopard_gecko              FSLLNWITSTPLFNGIGRDSPRSSSCLQNVRQDNTPCSGSSPPDLKVLPEQNSTCFQEQI
ATP10A_Corn_snake                 FSLFNWFSSTMLFKSIRSDLPSFSGSLRNRRHDSLTLCSCHSQDFKDLTEQNSSCFQEQA
                                  ***:**::** **:.*  * *  *..*.* *:*. . ... . *:* *.****:***** 

ATP10A_Hypome3_leopard_gecko      KKCAKETVLIPESFESTFL
ATP10A_Leopard_gecko              KKCAKETVLIPESFESTFL
ATP10A_Corn_snake                 KTSSGDCLKI-ESPETTIL
                                  *..: : : * ** *:*:*

/////

GABRG3_Hypome3_leopard_gecko      MATPAPVCNSVAGSALEVTPQPRLFLTFLLGRKFFSGPGAVGKEASVARKPGFSHLRFSP
GABRG3_Leopard_gecko              MATPAPVCSSVAGSALEVTPQPRLFLTFLLGRKFFSGPGAVGKEASVARKPGFSHLRFSP
GABRG3_Corn_snake                 -------------------MSAKLLVVFFL------------------------------
                                                      ...*::.*:*                              

GABRG3_Hypome3_leopard_gecko      ERGRLGISGADSLCVPAGKDAFPSHGVTCTRGWLGEGLDPGSEVRAGKPKDDLAVPDETN
GABRG3_Leopard_gecko              ERGRLGISGADSLCVPAGKDAFPSHGVTCTRGWLGEGLDPGSEVRAGKPKDDLAVPDETN
GABRG3_Corn_snake                 ----------------------------------------------------LSV-----
                                                                                      *:*     

GABRG3_Hypome3_leopard_gecko      KPVREETAGRKVYSGFIYVSLAYDFFFNCSSRKIEEDDFEDVTTNQKWVMSPKAHDTDVT
GABRG3_Leopard_gecko              KPVREETAGRKVYSGFIYVSLAYDFFFNCSSRKIEEDDFEDVTTNQKWVMSPKAHDTDVT
GABRG3_Corn_snake                 --------------------------FQACSRKVEEDDFDDFTTNQKWVMSPKAHDTDVT
                                                            *:..***:*****:*.******************

GABRG3_Hypome3_leopard_gecko      QLLNQLLSEYDKKLRPDIGMKPTVIDVDIYVNSIGPVSSINMEYQIDIFFAQTWTDSRLR
GABRG3_Leopard_gecko              QLLNQLLSEYDKKLRPDIGMKPTVIDVDIYVNSIGPVSSINMEYQIDIFFAQTWTDSRLR
GABRG3_Corn_snake                 LLLNKLLREYDKKLRPDIGTKPTVIDVDIYVNSIGPVSSINMEYQIDIFFAQTWTDSRLR
                                   ***:** *********** ****************************************

GABRG3_Hypome3_leopard_gecko      FNSTMKRSLTLNSNMVGLIWIPDTIFRNSKTAEAHWITTPNQLLRIWNDGKILYTLRLTI
GABRG3_Leopard_gecko              FNSTMKRSLTLNSNMVGLIWIPDTIFRNSKTAEAHWITTPNQLLRIWNDGKILYTLRLTI
GABRG3_Corn_snake                 FNSTMKKSLTLNSNMVGLIWIPDTIFRNSKTAEAHWITTPNQLLRIWNDGKILYTLRLTI
                                  ******.*****************************************************

GABRG3_Hypome3_leopard_gecko      NAECQLQLHNFPMDKHSCPLVFSSYGYPREEMMYRWRKNSVEAADQKSWRLYQFDFMGLR
GABRG3_Leopard_gecko              NAECQLQLHNFPMDKHSCPLVFSSYGYPREEMMYRWRKNSVEAADQKSWRLYQFDFMGLR
GABRG3_Corn_snake                 NAECQLQLHNFPMDKHSCPLIFSSYGYPQEEMVYRWRKNSVEAADQKSWRLYQFDFLGLR
                                  ********************:*******.***:***********************:***

GABRG3_Hypome3_leopard_gecko      NTSEIVETSAGDYVVMTIYFDLSRRMGYFTIQTYIPCILTVVLSWVSFWIKKDATPARTA
GABRG3_Leopard_gecko              NTSEIVETSAGDYVVMTIYFDLSRRMGYFTIQTYIPCILTVVLSWVSFWIKKDATPARTA
GABRG3_Corn_snake                 NTSDIVQTSAGDYIVMTIYFELSRRMGYFTIQTYIPCILTVVLSWVSFWIKKDATPARTA
                                  ***:**:******:******:***************************************

GABRG3_Hypome3_leopard_gecko      LGITTVLTMTTLSTIARNSLPRVSYVTAMDLFVTVCFLFVFAALMEYATLNYYSSCKKPH
GABRG3_Leopard_gecko              LGITTVLTMTTLSTIARNSLPRVSYVTAMDLFVTVCFLFVFAALMEYATLNYYSSCKKPH
GABRG3_Corn_snake                 LGITTVLTMTTLSTIARNSLPRVSYVTAMDLFVTVCFLFVFAALMEYATLNYYSSCRKPH
                                  ********************************************************.***

GABRG3_Hypome3_leopard_gecko      CTKKKKSLPDVSFGHMMNYSVLEMRPPPTVIALNNAMYWQEFEDNCIYECLDGKDCQSFF
GABRG3_Leopard_gecko              CTKKKKSLPDVSFGHMMNYSVLEMRPPPTVIALNNAMYWQEFEDNCIYECLDGKDCQSFF
GABRG3_Corn_snake                 CTKKKKSLPDVSFGHMMNYSVLEMRPPPTVIALNNAMYWQEFEDNCIYECLDGKDCQSFF
                                  ************************************************************

GABRG3_Hypome3_leopard_gecko      CCYEECKSGSWRKGRIHIDILELDSYSRVFFPTSFLLFNLVYWVGYLYL
GABRG3_Leopard_gecko              CCYEECKSGSWRKGRIHIDILELDSYSRVFFPTSFLLFNLVYWVGYLYL
GABRG3_Corn_snake                 CCYEECKSGSWRKGRIHIDILELDSYSRVFFPTSFLLFNLVYWVGYLYL
                                  *************************************************

/////

GTPBP6_Corn_snake                 ------------------------------------------------------------
GTPBP6_Hypome3_leopard_gecko      MGSRWRQLLLLRQGVRAAFPFQPVCSAVPSPAKLWHTSVVSRRLLNWGNGLTGGRQGKGG
GTPBP6_Leopard_gecko              MGSRWRQLLLLRQGVRAAFPFQPVCSAVPSPAKLWHTSVVSRRLLNWGNGLTGGRQGKGG
                                                                                              

GTPBP6_Corn_snake                 ------------------------------MLKTSLKQEP--------------------
GTPBP6_Hypome3_leopard_gecko      GRWGAGDGEEDEEEEEEEEGDGELEVVDDELLESALPPLPLGVQKVFVVHPAVKWGPGKA
GTPBP6_Leopard_gecko              GRWGAGDGEEDEEEEEEEEGDGELEVVDDELLESALPPLPLGVQKVFVVHPAVKWGPGKA
                                                                :*:::*   *                    

GTPBP6_Corn_snake                 ---ATELQLAEAVTLINTLQNWTVIDTIILPIQIPDKKFIFHKGNFQLLTEKIKRLPLLS
GTPBP6_Hypome3_leopard_gecko      RLTTAELQLAEAVALINTIQNWTVLDKIILSTKNTDKPFIFGKGNFQLLTEKIKELPHVS
GTPBP6_Leopard_gecko              RLTTAELQLAEAVALINTIQNWTVLDKIILSTKNTDKPFIFGKGNFQLLTEKIKELPHVS
                                     ::********:****:*****:*.***. : .** *** ************ ** :*

GTPBP6_Corn_snake                 SVFVNVEMLSPITKKELEKAWGLKVFDRYTIVLHIFRCNAQTKEAKLQIALAELPLLRTN
GTPBP6_Hypome3_leopard_gecko      AVFVNVERLSLRTKKELEEAWEVEIFDRYSVVLHIFRCNARTKAAKLQIALAEIPVLRTN
GTPBP6_Leopard_gecko              AVFVNVERLSLRTKKELEEAWEVEIFDRYSVVLHIFRCNARTKAAKLQIALAEIPVLRTN
                                  :****** **  ******:** :::****::*********.** *********:*:****

GTPBP6_Corn_snake                 VRNEVAQLDQQRGGSRYIMGSGETFMEIQLRLLKEKEVKIRKALRKLKKNRSLLRKQRKK
GTPBP6_Hypome3_leopard_gecko      VRNEVAQLDQQRGGSRYIMGSGETFMEMQLHPLKEKEFKVRRALEKLRRKRCLLRRQRRK
GTPBP6_Leopard_gecko              VRNEVAQLDQQRGGSRYIMGSGETFMEMQLRLLKEKEFKVRRALEKLRRKRCLLRRQRRK
                                  ***************************:**. *****.*:*.** **..:*.***.**.*

GTPBP6_Corn_snake                 SEFPIISVMGYTNCGKTTLIKSLTGDAKLQPRDQLFATLDITAHAGYLPSRLTVLYVDTI
GTPBP6_Hypome3_leopard_gecko      REFPIISVMGYTNCGKTTLIKALTGDSALQPQDRLFATLDITAHAGYLPSRLTVLYVDTI
GTPBP6_Leopard_gecko              REFPIISVMGYTNCGKTTLIKALTGDSALQPQDRLFATLDITAHAGYLPSRLTVLYVDTI
                                   ********************:****: ***.*.**************************

GTPBP6_Corn_snake                 GFLSQLPHNLVESFSATLEDVACSDLIVHVRDVSHPETSLQKKTVLSVLKNLNIPNHLLE
GTPBP6_Hypome3_leopard_gecko      GFLSQLPHDLIESFSATLEDVACSDLIVHVRDVSHPESNLQKESVLSVLQNLSLPSQLIE
GTPBP6_Leopard_gecko              GFLSQLPHDLIESFSATLEDVACSDLIVHVRDVSHPESNLQKESVLSVLQNLSLPSQLIE
                                  ********:*:**************************:.***::*****:**.:*.:*:*

GTPBP6_Corn_snake                 SIIEVHNKVDLVDRYQPEEQNAIVTSALLGYGLKELKEEIEARVLKGTGKKNMTIKINLS
GTPBP6_Hypome3_leopard_gecko      SIIEVHNKVDLIDSYHSTEPNAIAVSALLGYGLDVLKEEIEKTVLKLTGKNILTIKVDLS
GTPBP6_Leopard_gecko              SIIEVHNKVDLIDSYHSTEPNAIAVSALLGYGLDVLKEEIEKTVLKLTGKNILTIKVDLS
                                  ***********:* *:. * ***..********. ******  *** ***: :***::**

GTPBP6_Corn_snake                 GPQLSWLYKEAVVQEVDVAPEDNTAKVKVIISDSALWKCKRLFPQSSYLS-------
GTPBP6_Hypome3_leopard_gecko      GPQLSWLYKEATVQEMDVNPDDGTASVKVIISNSALGRYKRLFPLSHCSSIGKRNPA
GTPBP6_Leopard_gecko              GPQLSWLYKEATVQEMDVNPDDGTASVKVIISNSALGRYKRLFPLSHCSSIGKRNPA
                                  ***********.***:** *:*.**.******:*** . ***** *   *       

/////

PPP2R3B_Hypome3_leopard_gecko      MPAVKVLQPVLKMKVDELFLCWLSETATQMMLKDYLRSITSEEKIEIGSGDAGDNKHIFT
PPP2R3B_Leopard_gecko              MPAVKVLQPVLKMKVDELFLCWLSETATQMMLKDYLRSITSEEKIEIGSGDAGDNKHIFT
PPP2R3B_Corn_snake                 -------MKSESMRIKEISL--------------------------------RQDPDLRK
                                              .*.:.*: *                                 ::  : .

PPP2R3B_Hypome3_leopard_gecko      EINCLSKQSMLGNLMSPLIPTSPPVLSAALPLGTPTSPRSFSSSRGVRRPSSTRMVQSKK
PPP2R3B_Leopard_gecko              EINCLSKQSMLGNLMSPLIPTSPPVLSAALPLGTPTSPRSFSSSRGVRRPSSTRMVQSKK
PPP2R3B_Corn_snake                 ELALLARGCDF-----------------VLPSRFKKRLKAFQQVQ----------VQSKK
                                   *:  *:. . :                 .**    .  .:*.. .          *****

PPP2R3B_Hypome3_leopard_gecko      EEPLTSALSQNIPTFYFPRGCPQEKVNIDVVIAKVEQTFAQFPNERAALEDMGKVAKACE
PPP2R3B_Leopard_gecko              EEPLTPALSQNIPTFYFPRGCPQEKVNIDVVIAKVEQTFAQFPNERAALEDMGKVAKACE
PPP2R3B_Corn_snake                 EESLKPSLSQTIPTFYFPQGCPKEKVNIDAIIAKIDRTFSQFPNERATLEDMGKVAKACD
                                   **.*..:***.*******.***:******.:***::.**:*******:***********:

PPP2R3B_Hypome3_leopard_gecko      CPLYWKGPLFYCAGGERTGFVSVHKFVAMWRKILQTCHDAAAKFVHLLKSPGCNYLVQED
PPP2R3B_Leopard_gecko              CPLYWKGPLFYCAGGERTGFVSVHKFVAMWRKILQTCHDAAAKFVHLLKSPGCNYLVQED
PPP2R3B_Corn_snake                 CPLYWKGPLFYCAGGERTGFVSVHKFVAMWRKILQTCHDAAAKFVHLLKSPGYNYLVQED
                                   **************************************************** *******

PPP2R3B_Hypome3_leopard_gecko      FIPLLQDVVNSHPSLVFLKEASEFHSRYITTVIQRIFYTVNRSWSGRITCNELRKSSFLQ
PPP2R3B_Leopard_gecko              FIPLLQDVVNSHPSLVFLKEASEFHSRYITTVIQRIFYTVNRSWSGRITCNELRKSSFLQ
PPP2R3B_Corn_snake                 FIPFLQDVVNSHPSLVFLKEASEFHSRYITTVIQRIFYTVNRSWSGRITCNELRKSSFLQ
                                   ***:********************************************************

PPP2R3B_Hypome3_leopard_gecko      NVAMLEEEVDINQLTEYFSYEHFYVIYCKFWELDTDHDLYIDPKDLAQHNDHAISNRMIE
PPP2R3B_Leopard_gecko              NVAMLEEEVDINQLTEYFSYEHFYVIYCKFWELDTDHDLYIDPKDLAQHNDHAISNRMIE
PPP2R3B_Corn_snake                 NVALLEEEVDINQLTEYFSYEHFYVIYCKFWELDTDHDLYIDQKDLARHNDHAISNRMIE
                                   ***:************************************** ****.************

PPP2R3B_Hypome3_leopard_gecko      RIFSGAVTRGKKAQKEGKISYADFVWFLISEEDKKTATSMEYWFRCMDLDGDGILSMYEL
PPP2R3B_Leopard_gecko              RIFSGAVTRGKKAQKEGKISYADFVWFLISEEDKKTATSMEYWFRCMDLDGDGILSMYEL
PPP2R3B_Corn_snake                 RIFSGAVTRGKKAQREGKISYADFVWFLISEEDKRTATSIEYWFRCMDLDGDGVLSMYEL
                                   **************.*******************.****:*************:******

PPP2R3B_Hypome3_leopard_gecko      QYFYEEQCQKLDNMAIEPLPFEDCLCQMLDLVKPECEGKITLRDLKKCKMANVFFDTFFN
PPP2R3B_Leopard_gecko              QYFYEEQCQKLDNMAIEPLPFEDCLCQMLDLVKPECEGKITLRDLKKCKMANVFFDTFFN
PPP2R3B_Corn_snake                 QYFYEEQCQKLDNMAIEPLPFEDCLCQMFDLVKPENEGKITLHDLKRCRMANVFFDTFFN
                                   ****************************:****** ******.***.*.***********

PPP2R3B_Hypome3_leopard_gecko      IDKYLDHEQKDQFSILRGVENENQEMSDWEKYAAEEYDVLVAEEAASDQWNDCYEPELNP
PPP2R3B_Leopard_gecko              IDKYLDHEQKDQFSILRGVENENQEMSDWEKYAAEEYDVLVAEEAASDQWNDCYEPELNP
PPP2R3B_Corn_snake                 IEKYLDHEQKDQFSVLRGTENENQDMSDWEKYAAEEYDVLVAEEAASDQWNDCYEAELIP
                                   *:************:***.*****:******************************.** *

PPP2R3B_Hypome3_leopard_gecko      GDHQKTNVLKYQMEKRPFFDMPSHLADVDLDDYDYDEDFE
PPP2R3B_Leopard_gecko              GDHQKTNVLKYQMEKRPFFDMPSHLADVDLDDYDYDEDFE
PPP2R3B_Corn_snake                 GDLQKTNILKYQMEKRPFFDMPSHLADVDLDDYDYEDDFE
                                   ** ****:***************************::***
